# Supplementary material for: CTCF-mediated insulation and chromatin environment modulate Car5b escape from X inactivation
Source: BMC Biol. 2025 Mar 3;23:68. doi: 10.1186/s12915-025-02137-7 (PMC11874400; doi:10.1186/s12915-025-02137-7)
Supplement: Supplementary file 2 — Additional file 2: Table S1. Information on motif analysis of CTCF Xi-peaks in Patski cells. Table S2. Information on escape domains on the X chromosome. Table S3. Information on allelic sgRNAs for CRISP/Cas9 editing and derived deletions and inversions. Table S4. Xi and Xa expression levels of eight escape genes in WT, Del-Firre and Del-Firre+tg. Table S5. Information on primers used [file 12915_2025_2137_MOESM2_ESM.xlsx]

## Sheet: Table S1
Table S1. Information on motif analysis of CTCF Xi-peaks in Patski cells
Motif PWM	Motif Sequence	CTCF Xi-peak location	Motif Start Location inside peak	Motif Length	Motif Orientation	Score
MIT_LM2	CAAGCACTAGGTGGAGCCA	chrX:10034804-10035026	57	19	+	8.12155
MIT_LM23	CAAGCACTAGGTGGAGCCAG	chrX:10034804-10035026	57	20	+	15.3278
MIT_LM7	CAAGCACTAGGTGGAGCCAG	chrX:10034804-10035026	57	20	+	9.76738
REN_20	CCAAGCACTAGGTGGAGCCA	chrX:10034804-10035026	56	20	+	9.95602
MIT_LM2	CAACCAGTAGAGGGCACGA	chrX:100392314-100392678	204	19	-	20.7488
MIT_LM23	CAACCAGTAGAGGGCACGAC	chrX:100392314-100392678	203	20	-	6.1942
MIT_LM7	CAACCAGTAGAGGGCACGAC	chrX:100392314-100392678	203	20	-	15.5564
REN_20	ACAACCAGTAGAGGGCACGA	chrX:100392314-100392678	204	20	-	20.4966
MIT_LM2	TGACCACCAGATGGCAGTT	chrX:100480429-100480750	98	19	-	24.0172
MIT_LM23	TGACCACCAGATGGCAGTTG	chrX:100480429-100480750	97	20	-	17.7056
MIT_LM7	TGACCACCAGATGGCAGTTG	chrX:100480429-100480750	97	20	-	18.2325
REN_20	CTGACCACCAGATGGCAGTT	chrX:100480429-100480750	98	20	-	21.0868
MIT_LM2	TAGCCACTGGGCGGCAGTG	chrX:100597475-100598072	210	19	-	12.8775
MIT_LM23	TAGCCACTGGGCGGCAGTGG	chrX:100597475-100598072	209	20	-	4.73499
MIT_LM7	TAGCCACTGGGCGGCAGTGG	chrX:100597475-100598072	209	20	-	6.37116
REN_20	GTAGCCACTGGGCGGCAGTG	chrX:100597475-100598072	210	20	-	4.7154
MIT_LM2	GTGCCAGAAGAGGGCATCC	chrX:100652910-100653187	124	19	+	16.7337
MIT_LM23	TGACCACATGGTGGCTCCCA	chrX:100652910-100653187	161	20	-	12.1642
MIT_LM7	GTGCCAGAAGAGGGCATCCA	chrX:100652910-100653187	124	20	+	10.0875
REN_20	TGTGCCAGAAGAGGGCATCC	chrX:100652910-100653187	123	20	+	12.7538
MIT_LM2	AGGCCAGAAGAGGGAGCTG	chrX:100753936-100754254	171	19	+	10.4494
MIT_LM23	AGGCCAGAAGAGGGAGCTGG	chrX:100753936-100754254	171	20	+	13.0524
MIT_LM7	AGGCCAGAAGAGGGAGCTGG	chrX:100753936-100754254	171	20	+	19.5764
REN_20	GAGGCCAGAAGAGGGAGCTG	chrX:100753936-100754254	170	20	+	14.3884
MIT_LM2	GTTCTGGCAGAGGCCAGTA	chrX:100765896-100766199	140	19	-	-2.97175
MIT_LM23	AGGCCAGTAGGGCGTGTCAG	chrX:100765896-100766199	129	20	-	3.30739
MIT_LM7	AGGCCAGTAGGGCGTGTCAG	chrX:100765896-100766199	129	20	-	0.894392
REN_20	GAGGCCAGTAGGGCGTGTCA	chrX:100765896-100766199	130	20	-	-4.02673
MIT_LM2	AAGCCTGTAGTGGGCAGCA	chrX:100776224-100776863	479	19	+	6.21803
MIT_LM23	GAGCAAGCAGCGGCTGCTCT	chrX:100776224-100776863	187	20	+	-1.41473
MIT_LM7	GAGCAAGCAGCGGCTGCTCT	chrX:100776224-100776863	187	20	+	5.82874
REN_20	GAAGCCTGTAGTGGGCAGCA	chrX:100776224-100776863	478	20	+	3.91675
MIT_LM2	ATGCCAGAAGAGGGCGTGA	chrX:100997587-100997867	193	19	-	11.2101
MIT_LM23	CAACCACATGGTGGATCACA	chrX:100997587-100997867	155	20	+	4.88271
MIT_LM7	ATGCCAGAAGAGGGCGTGAG	chrX:100997587-100997867	192	20	-	8.95411
REN_20	GCAACCACATGGTGGATCAC	chrX:100997587-100997867	154	20	+	5.498
MIT_LM2	AGGCCAGAAGAGGGCGTAG	chrX:101076968-101077229	114	19	+	11.3971
MIT_LM23	AGGCCAGAAGAGGGCGTAGG	chrX:101076968-101077229	114	20	+	5.20224
MIT_LM7	AGGCCAGAAGAGGGCGTAGG	chrX:101076968-101077229	114	20	+	12.9506
REN_20	AAGGCCAGAAGAGGGCGTAG	chrX:101076968-101077229	113	20	+	6.29338
MIT_LM2	AGGCCAGAAGAGGGCATAC	chrX:101121350-101121787	107	19	-	14.9638
MIT_LM23	AGGCCAGAAGAGGGCATACT	chrX:101121350-101121787	106	20	-	1.64181
MIT_LM7	AGGCCAGAAGAGGGCATACT	chrX:101121350-101121787	106	20	-	12.0483
REN_20	GAGGCCAGAAGAGGGCATAC	chrX:101121350-101121787	107	20	-	6.03872
MIT_LM2	TGACCAGGAGAGGGCCGTC	chrX:101130773-101132849	410	19	+	12.6865
MIT_LM23	GCAACAGAAGAGGGAGCTAG	chrX:101130773-101132849	1625	20	+	6.78059
MIT_LM7	TGACCAGGAGAGGGCCGTCT	chrX:101130773-101132849	410	20	+	15.7183
REN_20	ATGACCAGGAGAGGGCCGTC	chrX:101130773-101132849	409	20	+	13.7756
MIT_LM2	CAGCCAGCAGGTGGCGGTC	chrX:101285426-101285966	264	19	-	19.2007
MIT_LM23	CAGCCAGCAGGTGGCGGTCA	chrX:101285426-101285966	263	20	-	18.5408
MIT_LM7	CAGCCAGCAGGTGGCGGTCA	chrX:101285426-101285966	263	20	-	22.4275
REN_20	GCAGCCAGCAGGTGGCGGTC	chrX:101285426-101285966	264	20	-	25.9059
MIT_LM2	TGGACACCAGGTGGCAGTA	chrX:101329580-101330112	271	19	-	23.8675
MIT_LM23	TGGACACCAGGTGGCAGTAG	chrX:101329580-101330112	270	20	-	16.4448
MIT_LM7	TGGACACCAGGTGGCAGTAG	chrX:101329580-101330112	270	20	-	16.8852
REN_20	TTGGACACCAGGTGGCAGTA	chrX:101329580-101330112	271	20	-	15.1652
MIT_LM2	AGGCCAGAAGAGGGCATCA	chrX:101334504-101335030	285	19	-	18.4419
MIT_LM23	AGGCCAGAAGAGGGCATCAG	chrX:101334504-101335030	284	20	-	2.08373
MIT_LM7	AGGCCAGAAGAGGGCATCAG	chrX:101334504-101335030	284	20	-	10.0197
REN_20	GAGGCCAGAAGAGGGCATCA	chrX:101334504-101335030	285	20	-	7.36827
MIT_LM2	AGGCCAGAAGAGGGCACCA	chrX:101358951-101359210	142	19	-	22.1558
MIT_LM23	AGGCCAGAAGAGGGCACCAG	chrX:101358951-101359210	141	20	-	8.39718
MIT_LM7	AGGCCAGAAGAGGGCACCAG	chrX:101358951-101359210	141	20	-	16.1701
REN_20	AAGGCCAGAAGAGGGCACCA	chrX:101358951-101359210	142	20	-	16.0191
MIT_LM2	AGTCCAGGAGAGGGCACCA	chrX:101367056-101367404	88	19	-	18.1305
MIT_LM23	CAACCACATGGTGGCTCACA	chrX:101367056-101367404	266	20	+	6.58126
MIT_LM7	AGTCCAGGAGAGGGCACCAG	chrX:101367056-101367404	87	20	-	14.5905
REN_20	GCAACCACATGGTGGCTCAC	chrX:101367056-101367404	265	20	+	8.21206
MIT_LM2	ACACCAGAAGAGGGCATCA	chrX:101425213-101425481	141	19	-	16.4272
MIT_LM23	CAACCACATGGTGGCTCACA	chrX:101425213-101425481	103	20	+	6.58126
MIT_LM7	ACACCAGAAGAGGGCATCAG	chrX:101425213-101425481	140	20	-	8.28269
REN_20	GCAACCACATGGTGGCTCAC	chrX:101425213-101425481	102	20	+	8.21206
MIT_LM2	AAGCCAGAAGAGGGCGTCA	chrX:101427691-101428199	257	19	+	13.4474
MIT_LM23	CAGCCACCAATGGGAGCTGG	chrX:101427691-101428199	302	20	+	4.79637
MIT_LM7	AAGCCAGAAGAGGGCGTCAG	chrX:101427691-101428199	257	20	+	10.7781
REN_20	GAAGCCAGAAGAGGGCGTCA	chrX:101427691-101428199	256	20	+	6.73838
MIT_LM2	ACTCCAGAAGAGGGCGTCA	chrX:101486494-101486968	453	19	-	11.4868
MIT_LM23	TGACCGCCAGAGGGCGTAGG	chrX:101486494-101486968	220	20	-	8.94759
MIT_LM7	TGACCGCCAGAGGGCGTAGG	chrX:101486494-101486968	220	20	-	9.82821
REN_20	ATGACCGCCAGAGGGCGTAG	chrX:101486494-101486968	221	20	-	14.3927
MIT_LM2	AGGCCAGAAGAGGGCGCCA	chrX:101504614-101504979	202	19	+	18.0103
MIT_LM23	AGGCCAGAAGAGGGCGCCAG	chrX:101504614-101504979	202	20	+	11.9293
MIT_LM7	AGGCCAGAAGAGGGCGCCAG	chrX:101504614-101504979	202	20	+	17.6557
REN_20	CAGGCCAGAAGAGGGCGCCA	chrX:101504614-101504979	201	20	+	17.1518
MIT_LM2	AAGCCACCAGGTGGCCATT	chrX:101515788-101516292	272	19	-	9.71466
MIT_LM23	AGAACACTAGGTGGTGCTCT	chrX:101515788-101516292	108	20	-	21.2596
MIT_LM7	AGAACACTAGGTGGTGCTCT	chrX:101515788-101516292	108	20	-	17.7152
REN_20	ATGGCCACCTGGTGGCTTCT	chrX:101515788-101516292	273	20	+	2.98752
MIT_LM2	ACACCAGAAGAGGGCGTCA	chrX:101619775-101620039	77	19	+	12.2818
MIT_LM23	ACACCAGAAGAGGGCGTCAG	chrX:101619775-101620039	77	20	+	4.2368
MIT_LM7	ACACCAGAAGAGGGCGTCAG	chrX:101619775-101620039	77	20	+	9.76828
REN_20	CACACCAGAAGAGGGCGTCA	chrX:101619775-101620039	76	20	+	5.02756
MIT_LM2	TGACCACCAGAGGGAAGTG	chrX:101771682-101772448	546	19	-	19.8947
MIT_LM23	TGACCACCAGAGGGAAGTGT	chrX:101771682-101772448	545	20	-	15.9781
MIT_LM7	TGACCACCAGAGGGAAGTGT	chrX:101771682-101772448	545	20	-	19.7389
REN_20	GTGACCACCAGAGGGAAGTG	chrX:101771682-101772448	546	20	-	22.9843
MIT_LM2	CTGCCAGCAGAGGGCACTG	chrX:101791555-101791900	185	19	-	23.0668
MIT_LM23	CTGCCAGCAGAGGGCACTGC	chrX:101791555-101791900	184	20	-	15.7649
MIT_LM7	CTGCCAGCAGAGGGCACTGC	chrX:101791555-101791900	184	20	-	25.8961
REN_20	GCTGCCAGCAGAGGGCACTG	chrX:101791555-101791900	185	20	-	25.7182
MIT_LM2	AGGCCATAAGAGGGCATCA	chrX:101805318-101805827	375	19	+	14.0584
MIT_LM23	CAGCCACATGGTAGCTCACA	chrX:101805318-101805827	214	20	-	-1.42552
MIT_LM7	AGGCCATAAGAGGGCATCAG	chrX:101805318-101805827	375	20	+	3.44709
REN_20	TGAGCTACCATGTGGCTGCC	chrX:101805318-101805827	216	20	+	1.4268
MIT_LM2	CTTCCAGCAGAGGGTGATA	chrX:101819146-101819447	206	19	-	9.36412
MIT_LM23	CTTCCAGCAGAGGGTGATAT	chrX:101819146-101819447	205	20	-	13.8032
MIT_LM7	CTTCCAGCAGAGGGTGATAT	chrX:101819146-101819447	205	20	-	19.8511
REN_20	GCTTCCAGCAGAGGGTGATA	chrX:101819146-101819447	206	20	-	4.03613
MIT_LM2	AGGCCAGAAGAGGGCGTAG	chrX:101836531-101836858	81	19	-	11.3971
MIT_LM23	AGGCCAGAAGAGGGCGTAGG	chrX:101836531-101836858	80	20	-	5.20224
MIT_LM7	AGGCCAGAAGAGGGCGTAGG	chrX:101836531-101836858	80	20	-	12.9506
REN_20	AAGGCCAGAAGAGGGCGTAG	chrX:101836531-101836858	81	20	-	6.29338
MIT_LM2	ATGCCAGCAGAGGGCATCA	chrX:101914562-101914803	126	19	-	19.0742
MIT_LM23	ATGCCAGCAGAGGGCATCAG	chrX:101914562-101914803	125	20	-	5.21307
MIT_LM7	ATGCCAGCAGAGGGCATCAG	chrX:101914562-101914803	125	20	-	13.0295
REN_20	CATGCCAGCAGAGGGCATCA	chrX:101914562-101914803	126	20	-	7.82019
MIT_LM2	TGACCACTAGGGGGCGTTT	chrX:10201212-10201849	290	19	-	14.4414
MIT_LM23	TGACCACTAGGGGGCGTTTC	chrX:10201212-10201849	289	20	-	16.358
MIT_LM7	TGACCACCAAGGGGCGTTGT	chrX:10201212-10201849	214	20	-	12.8911
REN_20	TTGACCACTAGGGGGCGTTT	chrX:10201212-10201849	290	20	-	12.3908
MIT_LM2	AAGCCAGAAGAGGGCACCA	chrX:102059237-102059833	332	19	+	21.3067
MIT_LM23	AAGCCAGAAGAGGGCACCAG	chrX:102059237-102059833	332	20	+	5.72923
MIT_LM7	AAGCCAGAAGAGGGCACCAG	chrX:102059237-102059833	332	20	+	15.4429
REN_20	AAAGCCAGAAGAGGGCACCA	chrX:102059237-102059833	331	20	+	14.3796
MIT_LM2	GGGACACTAGATGGTGCTA	chrX:102066121-102066637	235	19	-	10.9184
MIT_LM23	GGGACACTAGATGGTGCTAT	chrX:102066121-102066637	234	20	-	18.7804
MIT_LM7	GGGACACTAGATGGTGCTAT	chrX:102066121-102066637	234	20	-	18.8775
REN_20	TGGGACACTAGATGGTGCTA	chrX:102066121-102066637	235	20	-	9.42613
MIT_LM2	CTGCCAGCAGGGGGAGCCA	chrX:102159783-102160172	187	19	+	12.235
MIT_LM23	CTGCCAGCAGGGGGAGCCAT	chrX:102159783-102160172	187	20	+	19.6916
MIT_LM7	CTGCCAGCAGGGGGAGCCAT	chrX:102159783-102160172	187	20	+	19.6211
REN_20	TCTGCCAGCAGGGGGAGCCA	chrX:102159783-102160172	186	20	+	24.3406
MIT_LM2	AGGCCACAAGAGGGTGACA	chrX:102215373-102215827	189	19	+	10.5133
MIT_LM23	AGGCCACAAGAGGGTGACAG	chrX:102215373-102215827	189	20	+	10.0742
MIT_LM7	AGGCCACAAGAGGGTGACAG	chrX:102215373-102215827	189	20	+	9.52019
REN_20	AGTACCTGAAGAGGCCACAA	chrX:102215373-102215827	178	20	+	5.74805
MIT_LM2	AGTCCAGCAGAGGGCACTG	chrX:102218946-102220193	372	19	+	21.5652
MIT_LM23	AGTCCAGCAGAGGGCACTGG	chrX:102218946-102220193	372	20	+	13.1208
MIT_LM7	AGTCCAGCAGAGGGCACTGG	chrX:102218946-102220193	372	20	+	24.1878
REN_20	TAGTCCAGCAGAGGGCACTG	chrX:102218946-102220193	371	20	+	8.60946
MIT_LM2	ACACCAGAAGGGGGCGCCA	chrX:102224581-102224894	137	19	+	15.6024
MIT_LM23	ACACCAGAAGGGGGCGCCAG	chrX:102224581-102224894	137	20	+	13.6878
MIT_LM7	ACACCAGAAGGGGGCGCCAG	chrX:102224581-102224894	137	20	+	15.2899
REN_20	CACACCAGAAGGGGGCGCCA	chrX:102224581-102224894	136	20	+	14.9299
MIT_LM2	AGACCAGAAGAGGGCGGGA	chrX:102476630-102477335	351	19	-	16.1971
MIT_LM23	GGGGCAGCACATGGCTCTCT	chrX:102476630-102477335	127	20	-	5.73602
MIT_LM7	GGGGCAGCACATGGCTCTCT	chrX:102476630-102477335	127	20	-	12.81
REN_20	GAGACCAGAAGAGGGCGGGA	chrX:102476630-102477335	351	20	-	14.1636
MIT_LM2	AGACCACTAGAGGGAGCGC	chrX:102478636-102479419	486	19	-	9.83048
MIT_LM23	AGACCACTAGAGGGAGCGCA	chrX:102478636-102479419	485	20	-	11.8621
MIT_LM7	AGACCACTAGAGGGAGCGCA	chrX:102478636-102479419	485	20	-	11.1396
REN_20	GAGACCACTAGAGGGAGCGC	chrX:102478636-102479419	486	20	-	13.1834
MIT_LM2	CTGCCAGCAGGTGGCACTT	chrX:102493829-102494326	318	19	+	19.8689
MIT_LM23	CTGCCAGCAGGTGGCACTTG	chrX:102493829-102494326	318	20	+	20.7085
MIT_LM7	CTGCCAGCAGGTGGCACTTG	chrX:102493829-102494326	318	20	+	22.0828
REN_20	ACTGCCAGCAGGTGGCACTT	chrX:102493829-102494326	317	20	+	21.5532
MIT_LM2	CTACCACTAGGGGGCAGAA	chrX:102689260-102689511	172	19	+	23.1998
MIT_LM23	CTACCACTAGGGGGCAGAAC	chrX:102689260-102689511	172	20	+	10.2572
MIT_LM7	CTACCACTAGGGGGCAGAAC	chrX:102689260-102689511	172	20	+	11.5319
REN_20	GCTACCACTAGGGGGCAGAA	chrX:102689260-102689511	171	20	+	20.9056
MIT_LM2	CAACCACATGGTGGCACTC	chrX:102958989-102959286	104	19	+	17.1931
MIT_LM23	CAACCACATGGTGGCACTCA	chrX:102958989-102959286	104	20	+	12.5706
MIT_LM7	CAACCACATGGTGGCACTCA	chrX:102958989-102959286	104	20	+	11.074
REN_20	TCAACCACATGGTGGCACTC	chrX:102958989-102959286	103	20	+	10.7742
MIT_LM2	CAACCACAAGGTGGGGCAA	chrX:103109294-103109629	95	19	-	8.22368
MIT_LM23	CAACCACAAGGTGGGGCAAA	chrX:103109294-103109629	94	20	-	16.4257
MIT_LM7	CAACCACAAGGTGGGGCAAA	chrX:103109294-103109629	94	20	-	10.9108
REN_20	ACAACCACAAGGTGGGGCAA	chrX:103109294-103109629	95	20	-	10.5898
MIT_LM2	ATGACACTGGGGGGCAGCA	chrX:103183513-103183779	225	19	-	16.9266
MIT_LM23	ATGACACTGGGGGGCAGCAC	chrX:103183513-103183779	224	20	-	-1.90043
MIT_LM7	ATGACACTGGGGGGCAGCAC	chrX:103183513-103183779	224	20	-	2.16105
REN_20	TATGACACTGGGGGGCAGCA	chrX:103183513-103183779	225	20	-	-4.96882
MIT_LM2	TGACCACTAGATGGCGGTA	chrX:103259642-103260155	408	19	+	23.7847
MIT_LM23	TGACCACTAGATGGCGGTAT	chrX:103259642-103260155	408	20	+	21.306
MIT_LM7	TGACCACTAGATGGCGGTAT	chrX:103259642-103260155	408	20	+	21.912
REN_20	GTGACCACTAGATGGCGGTA	chrX:103259642-103260155	407	20	+	22.7466
MIT_LM2	AGACCAGAAGAGGGCACCC	chrX:103283218-103283802	396	19	+	20.4612
MIT_LM23	AGACCAGAAGAGGGCACCCG	chrX:103283218-103283802	396	20	+	8.88535
MIT_LM7	AGACCAGAAGAGGGCACCCG	chrX:103283218-103283802	396	20	+	16.1586
REN_20	CAGACCAGAAGAGGGCACCC	chrX:103283218-103283802	395	20	+	15.1956
MIT_LM2	AGGCCAGAAGAGGGCACCA	chrX:103371290-103372020	542	19	-	22.1558
MIT_LM23	AGGCCAGAAGAGGGCACCAG	chrX:103371290-103372020	541	20	-	8.39718
MIT_LM7	AGGCCAGAAGAGGGCACCAG	chrX:103371290-103372020	541	20	-	16.1701
REN_20	TAGGCCAGAAGAGGGCACCA	chrX:103371290-103372020	542	20	-	15.85
MIT_LM2	GGGCCAGAAGAGGGCACCA	chrX:103374059-103374849	403	19	-	22.3482
MIT_LM23	GGGCCAGAAGAGGGCACCAG	chrX:103374059-103374849	402	20	-	9.54377
MIT_LM7	GGGCCAGAAGAGGGCACCAG	chrX:103374059-103374849	402	20	-	16.6922
REN_20	TGGGCCAGAAGAGGGCACCA	chrX:103374059-103374849	403	20	-	23.4397
MIT_LM2	CTGACACAAGGTGGTGCTC	chrX:103384420-103384977	308	19	-	7.93501
MIT_LM23	CTGACACAAGGTGGTGCTCT	chrX:103384420-103384977	307	20	-	20.58
MIT_LM7	CTGACACAAGGTGGTGCTCT	chrX:103384420-103384977	307	20	-	17.2234
REN_20	TCTGACACAAGGTGGTGCTC	chrX:103384420-103384977	308	20	-	9.13292
MIT_LM2	TGGTCACTAGGTGGCAGTA	chrX:103440667-103441522	337	19	-	23.969
MIT_LM23	TGGTCACTAGGTGGCAGTAT	chrX:103440667-103441522	336	20	-	14.4035
MIT_LM7	TGGTCACTAGGTGGCAGTAT	chrX:103440667-103441522	336	20	-	16.691
REN_20	TTGGTCACTAGGTGGCAGTA	chrX:103440667-103441522	337	20	-	12.8222
MIT_LM2	AGTCCACAAGATGGCGATA	chrX:103443340-103444166	602	19	-	16.0954
MIT_LM23	AGTCCACAAGATGGCGATAG	chrX:103443340-103444166	601	20	-	13.5174
MIT_LM7	AGTCCACAAGATGGCGATAG	chrX:103443340-103444166	601	20	-	15.6409
REN_20	CACACCAGAAGAGGGCATCC	chrX:103443340-103444166	16	20	+	4.53172
MIT_LM2	AGGCCAGCAGAGGGTGTCG	chrX:103460082-103460367	179	19	-	8.48242
MIT_LM23	AGGCCAGCAGAGGGTGTCGG	chrX:103460082-103460367	178	20	-	10.6347
MIT_LM7	AGGCCAGCAGAGGGTGTCGG	chrX:103460082-103460367	178	20	-	14.798
REN_20	TAGGCCAGCAGAGGGTGTCG	chrX:103460082-103460367	179	20	-	7.43698
MIT_LM2	ACACCAGAAGAGGGCACCA	chrX:103462564-103463077	296	19	-	20.1412
MIT_LM23	ACACCAGAAGAGGGCACCAC	chrX:103462564-103463077	295	20	-	6.60243
MIT_LM7	ACACCAGAAGAGGGCACCAC	chrX:103462564-103463077	295	20	-	14.7855
REN_20	CACACCAGAAGAGGGCACCA	chrX:103462564-103463077	296	20	-	13.3505
MIT_LM2	ACACCAGAAGAGAGCACCA	chrX:103469046-103469358	176	19	-	12.5319
MIT_LM23	CAACCACATGGTGGCGCACA	chrX:103469046-103469358	138	20	+	12.8675
MIT_LM7	CAACCACATGGTGGCGCACA	chrX:103469046-103469358	138	20	+	8.55126
REN_20	GCAACCACATGGTGGCGCAC	chrX:103469046-103469358	137	20	+	11.84
MIT_LM2	CAACCACATGGTGGCTCAC	chrX:103471044-103471342	170	19	-	7.07372
MIT_LM23	CAACCACATGGTGGCTCACA	chrX:103471044-103471342	169	20	-	6.58125
MIT_LM7	GTGCCAGAAGAGGGAGTCAG	chrX:103471044-103471342	132	20	+	7.98404
REN_20	TGTGCCAGAAGAGGGAGTCA	chrX:103471044-103471342	131	20	+	10.5356
MIT_LM2	CCACCACACGGTGGGGCTG	chrX:103477224-103477959	456	19	+	-3.55526
MIT_LM23	CCACCACACGGTGGGGCTGT	chrX:103477224-103477959	456	20	+	13.7214
MIT_LM7	CCACCACACGGTGGGGCTGT	chrX:103477224-103477959	456	20	+	11.7218
REN_20	ACCACCACACGGTGGGGCTG	chrX:103477224-103477959	455	20	+	2.51484
MIT_LM2	AAACCAGCAGGTGGCAGCA	chrX:103483599-103484633	629	19	+	23.1775
MIT_LM23	AAACCAGCAGGTGGCAGCAT	chrX:103483599-103484633	629	20	+	13.4555
MIT_LM7	AAACCAGCAGGTGGCAGCAT	chrX:103483599-103484633	629	20	+	18.3414
REN_20	TAAACCAGCAGGTGGCAGCA	chrX:103483599-103484633	628	20	+	14.5051
MIT_LM2	CAACTCCAAGGGGGCAGTA	chrX:103610405-103610695	152	19	-	5.76773
MIT_LM23	TGCCCCCTTGGAGTTGCTAG	chrX:103610405-103610695	155	20	+	0.428985
MIT_LM7	CAACTCCAAGGGGGCAGTAC	chrX:103610405-103610695	151	20	-	-3.22806
REN_20	GCAACTCCAAGGGGGCAGTA	chrX:103610405-103610695	152	20	-	2.10136
MIT_LM2	ATATCACCAGGTGGTGGCG	chrX:103622443-103622862	178	19	-	9.49227
MIT_LM23	ATATCACCAGGTGGTGGCGC	chrX:103622443-103622862	177	20	-	15.2659
MIT_LM7	TCACCAGGTGGTGGCGCTCA	chrX:103622443-103622862	174	20	-	13.8846
REN_20	ATCACCAGGTGGTGGCGCTC	chrX:103622443-103622862	175	20	-	11.9835
MIT_LM2	TGTCCATTAGGTGTCGCAA	chrX:103624303-103625743	400	19	-	10.3235
MIT_LM23	TGTCCATTAGGTGTCGCAAT	chrX:103624303-103625743	399	20	-	13.0067
MIT_LM7	TGTCCATTAGGTGTCGCAAT	chrX:103624303-103625743	399	20	-	11.1306
REN_20	ATTGCCACCAGGGGAAACAA	chrX:103624303-103625743	958	20	+	11.644
MIT_LM2	ACACCAGAAGAGGGCATCA	chrX:103649364-103649738	231	19	+	16.4272
MIT_LM23	CAACCACATGGTGGTTCACA	chrX:103649364-103649738	268	20	-	6.72695
MIT_LM7	ACACCAGAAGAGGGCATCAG	chrX:103649364-103649738	231	20	+	8.28269
REN_20	GCAACCACATGGTGGTTCAC	chrX:103649364-103649738	269	20	-	4.80376
MIT_LM2	TCTTCACTAGATGGCAACC	chrX:103674688-103675128	214	19	-	16.7802
MIT_LM23	CCAACACCAGGTAGTACAGT	chrX:103674688-103675128	40	20	+	10.7987
MIT_LM7	TCTTCACTAGATGGCAACCT	chrX:103674688-103675128	213	20	-	11.6788
REN_20	CCCAACACCAGGTAGTACAG	chrX:103674688-103675128	39	20	+	-0.600198
MIT_LM2	GAGCCACTAGGGGGCGTAT	chrX:103914777-103915163	228	19	-	10.0372
MIT_LM23	GAGCCACTAGGGGGCGTATG	chrX:103914777-103915163	227	20	-	8.14705
MIT_LM7	GAGCCACTAGGGGGCGTATG	chrX:103914777-103915163	227	20	-	7.46177
REN_20	TGAGCCACTAGGGGGCGTAT	chrX:103914777-103915163	228	20	-	10.4748
MIT_LM2	GTACCTCTAGGGGGCAGGC	chrX:103937351-103938122	171	19	-	16.1789
MIT_LM23	GTACCTCTAGGGGGCAGGCT	chrX:103937351-103938122	170	20	-	5.14693
MIT_LM7	GTACCTCTAGGGGGCAGGCT	chrX:103937351-103938122	170	20	-	7.25469
REN_20	TGTACCTCTAGGGGGCAGGC	chrX:103937351-103938122	171	20	-	17.2258
MIT_LM2	ATGCCAGAAGAGGGCACCA	chrX:103990395-103990877	225	19	-	21.481
MIT_LM23	ATGCCAGAAGAGGGCACCAG	chrX:103990395-103990877	224	20	-	7.82423
MIT_LM7	ATGCCAGAAGAGGGCACCAG	chrX:103990395-103990877	224	20	-	15.6596
REN_20	CATGCCAGAAGAGGGCACCA	chrX:103990395-103990877	225	20	-	14.2751
MIT_LM2	TAACCACATGGTGGCGCAC	chrX:104032744-104033107	210	19	-	11.8207
MIT_LM23	TAACCACATGGTGGCGCACA	chrX:104032744-104033107	209	20	-	14.198
MIT_LM7	TAACCACATGGTGGCGCACA	chrX:104032744-104033107	209	20	-	9.04786
REN_20	GTAACCACATGGTGGCGCAC	chrX:104032744-104033107	210	20	-	11.7571
MIT_LM2	ACTCCAGAAGAGGGCGCCA	chrX:104099341-104099562	122	19	-	15.2008
MIT_LM23	ACTCCAGAAGAGGGCGCCAG	chrX:104099341-104099562	121	20	-	8.04288
MIT_LM7	ACTCCAGAAGAGGGCGCCAG	chrX:104099341-104099562	121	20	-	15.534
REN_20	GCAACCACATGGTGGCTCAC	chrX:104099341-104099562	83	20	+	8.21206
MIT_LM2	ACTCCAGAAGAGGGCGCCA	chrX:104111699-104112017	96	19	+	15.2008
MIT_LM23	ACTCCAGAAGAGGGCGCCAG	chrX:104111699-104112017	96	20	+	8.04288
MIT_LM7	ACTCCAGAAGAGGGCGCCAG	chrX:104111699-104112017	96	20	+	15.534
REN_20	GTAACCACATGGTGGCTCAC	chrX:104111699-104112017	135	20	-	8.1292
MIT_LM2	TGGCCAGTAGGTGGCACCA	chrX:104178983-104179853	458	19	+	25.4818
MIT_LM23	TGGCCAGTAGGTGGCACCAC	chrX:104178983-104179853	458	20	+	19.2523
MIT_LM7	TGGCCAGTAGGTGGCACCAC	chrX:104178983-104179853	458	20	+	20.1593
REN_20	CTGGCCAGTAGGTGGCACCA	chrX:104178983-104179853	457	20	+	24.6007
MIT_LM2	AGGCCAGAAGAGGGCACCA	chrX:104822717-104823188	154	19	+	22.1558
MIT_LM23	AGGCCAGAAGAGGGCACCAG	chrX:104822717-104823188	154	20	+	8.39718
MIT_LM7	AGGCCAGAAGAGGGCACCAG	chrX:104822717-104823188	154	20	+	16.1701
REN_20	CAGGCCAGAAGAGGGCACCA	chrX:104822717-104823188	153	20	+	16.1422
MIT_LM2	CTTCCTGAAGATGGCAGCA	chrX:105006311-105007217	386	19	-	17.6403
MIT_LM23	CTTCCTGAAGATGGCAGCAG	chrX:105006311-105007217	385	20	-	1.99773
MIT_LM7	CTTCCTGAAGATGGCAGCAG	chrX:105006311-105007217	385	20	-	8.98325
REN_20	GCTTCCTGAAGATGGCAGCA	chrX:105006311-105007217	386	20	-	9.65685
MIT_LM2	ATGCCAGAAGAGGGCATCG	chrX:105036497-105036866	174	19	+	17.12
MIT_LM23	CAGCAACCACATGGTGCTCA	chrX:105036497-105036866	213	20	-	7.28464
MIT_LM7	ATGCCAGAAGAGGGCATCGG	chrX:105036497-105036866	174	20	+	11.6931
REN_20	CATGCCAGAAGAGGGCATCG	chrX:105036497-105036866	173	20	+	5.38314
MIT_LM2	TTGCCTGCAGGTGGTAGCA	chrX:105037614-105038369	304	19	-	14.3821
MIT_LM23	TTGCCTGCAGGTGGTAGCAA	chrX:105037614-105038369	303	20	-	12.4714
MIT_LM7	TTGCCTGCAGGTGGTAGCAA	chrX:105037614-105038369	303	20	-	10.4122
REN_20	ATTGCCTGCAGGTGGTAGCA	chrX:105037614-105038369	304	20	-	18.4415
MIT_LM2	TAGCCGCTTGATGGCAGCA	chrX:105070075-105070647	302	19	+	14.9918
MIT_LM23	TAGCCGCTTGATGGCAGCAT	chrX:105070075-105070647	302	20	+	-0.331394
MIT_LM7	TAGCCGCTTGATGGCAGCAT	chrX:105070075-105070647	302	20	+	4.50304
REN_20	ATAGCCGCTTGATGGCAGCA	chrX:105070075-105070647	301	20	+	10.2855
MIT_LM2	TGACCACAAGGTGGCAGTA	chrX:105104166-105105162	225	19	-	26.1271
MIT_LM23	TGACCACAAGGTGGCAGTAG	chrX:105104166-105105162	224	20	-	18.318
MIT_LM7	TGACCACAAGGTGGCAGTAG	chrX:105104166-105105162	224	20	-	16.1276
REN_20	ATGACCACAAGGTGGCAGTA	chrX:105104166-105105162	225	20	-	21.0902
MIT_LM2	AGGCCAGAAGAGGGCGCTG	chrX:105106709-105107192	239	19	-	17.3764
MIT_LM23	AGGCCAGAAGAGGGCGCTGG	chrX:105106709-105107192	238	20	-	14.751
MIT_LM7	AGGCCAGAAGAGGGCGCTGG	chrX:105106709-105107192	238	20	-	23.1093
REN_20	GAGGCCAGAAGAGGGCGCTG	chrX:105106709-105107192	239	20	-	17.1025
MIT_LM2	TTGGCACTAGAGGGCAACC	chrX:105167140-105167623	291	19	+	17.2176
MIT_LM23	TTGGCACTAGAGGGCAACCC	chrX:105167140-105167623	291	20	+	4.25658
MIT_LM7	TTGGCACTAGAGGGCAACCC	chrX:105167140-105167623	291	20	+	9.41107
REN_20	TTTGGCACTAGAGGGCAACC	chrX:105167140-105167623	290	20	+	4.30758
MIT_LM2	TCTCCTCTGGGGGGCAGTG	chrX:10549528-10550173	352	19	+	15.2287
MIT_LM23	TCTCCTCTGGGGGGCAGTGC	chrX:10549528-10550173	352	20	+	0.96262
MIT_LM7	TCTCCTCTGGGGGGCAGTGC	chrX:10549528-10550173	352	20	+	5.74272
REN_20	ATCTCCTCTGGGGGGCAGTG	chrX:10549528-10550173	351	20	+	1.65476
MIT_LM2	TGACCACCAGGTGTCAGCA	chrX:10577217-10577922	329	19	+	24.3075
MIT_LM23	TGACCACCAGGTGTCAGCAG	chrX:10577217-10577922	329	20	+	15.9152
MIT_LM7	TGACCACCAGGTGTCAGCAG	chrX:10577217-10577922	329	20	+	12.2765
REN_20	ATGACCACCAGGTGTCAGCA	chrX:10577217-10577922	328	20	+	14.9157
MIT_LM2	CCACCAGAAGAGGGCACCA	chrX:105921318-105921883	299	19	+	21.0538
MIT_LM23	CCACCAGAAGAGGGCACCAG	chrX:105921318-105921883	299	20	+	8.85047
MIT_LM7	CCACCAGAAGAGGGCACCAG	chrX:105921318-105921883	299	20	+	15.3433
REN_20	CCCACCAGAAGAGGGCACCA	chrX:105921318-105921883	298	20	+	21.9653
MIT_LM2	AGGCCAGAAGAGGGCACCA	chrX:106013067-106013852	362	19	-	22.1558
MIT_LM23	TGGCCACCACATGGTGGCTT	chrX:106013067-106013852	321	20	+	14.4264
MIT_LM7	AGGCCAGAAGAGGGCACCAG	chrX:106013067-106013852	361	20	-	16.1701
REN_20	CAGGCCAGAAGAGGGCACCA	chrX:106013067-106013852	362	20	-	16.1422
MIT_LM2	ACACCAGCAGGGGGCATCA	chrX:106018864-106019257	88	19	+	17.341
MIT_LM23	ACACCAGCAGGGGGCATCAG	chrX:106018864-106019257	88	20	+	7.54452
MIT_LM7	ACACCAGCAGGGGGCATCAG	chrX:106018864-106019257	88	20	+	11.1742
REN_20	GCAACCACACGGTGGCTCAC	chrX:106018864-106019257	126	20	-	8.21206
MIT_LM2	AGGCCAGAAGAGGGCATCG	chrX:106026425-106027176	166	19	+	17.7948
MIT_LM23	CGTGCACCAGGGGGCGCAAG	chrX:106026425-106027176	667	20	+	14.3343
MIT_LM7	CGTGCACCAGGGGGCGCAAG	chrX:106026425-106027176	667	20	+	13.5657
REN_20	GCGTGCACCAGGGGGCGCAA	chrX:106026425-106027176	666	20	+	8.49596
MIT_LM2	TGACCAGCAGGTGGAGGTG	chrX:106170825-106171492	431	19	-	14.2711
MIT_LM23	TGACCAGCAGGTGGAGGTGC	chrX:106170825-106171492	430	20	-	22.1645
MIT_LM7	TGACCAGCAGGTGGAGGTGC	chrX:106170825-106171492	430	20	-	22.027
REN_20	ATGACCAGCAGGTGGAGGTG	chrX:106170825-106171492	431	20	-	22.5331
MIT_LM2	GAACCGCTAGGGGGCAGAA	chrX:10617144-10617484	161	19	+	14.514
MIT_LM23	GAACCGCTAGGGGGCAGAAA	chrX:10617144-10617484	161	20	+	1.97786
MIT_LM7	GAACCGCTAGGGGGCAGAAA	chrX:10617144-10617484	161	20	+	4.48317
REN_20	TGAACCGCTAGGGGGCAGAA	chrX:10617144-10617484	160	20	+	17.2366
MIT_LM2	CTGCCTGAAGAGGGCATCA	chrX:106198518-106198775	97	19	+	13.7643
MIT_LM23	CAACCACATGGTAGCTCACA	chrX:106198518-106198775	133	20	-	-0.718466
MIT_LM7	CTGCCTGAAGAGGGCATCAG	chrX:106198518-106198775	97	20	+	5.41768
REN_20	CCTGCCTGAAGAGGGCATCA	chrX:106198518-106198775	96	20	+	10.9682
MIT_LM2	AGCCCAGAAGAGGGCACCA	chrX:106479986-106480214	88	19	+	19.8672
MIT_LM23	AGCCCAGAAGAGGGCACCAG	chrX:106479986-106480214	88	20	+	4.83556
MIT_LM7	AGCCCAGAAGAGGGCACCAG	chrX:106479986-106480214	88	20	+	14.5475
REN_20	CAGCCCAGAAGAGGGCACCA	chrX:106479986-106480214	87	20	+	6.63203
MIT_LM2	ACAACACTAGATGGCAAAA	chrX:10650920-10651178	157	19	+	14.5989
MIT_LM23	ACAACACTAGATGGCAAAAT	chrX:10650920-10651178	157	20	+	4.89609
MIT_LM7	ACAACACTAGATGGCAAAAT	chrX:10650920-10651178	157	20	+	9.70212
REN_20	AACAACACTAGATGGCAAAA	chrX:10650920-10651178	156	20	+	-8.51485
MIT_LM2	TCAACACTAGGTGGCACCT	chrX:106536409-106536670	136	19	-	17.0651
MIT_LM23	TCAACACTAGGTGGCACCTA	chrX:106536409-106536670	135	20	-	15.0452
MIT_LM7	TCAACACTAGGTGGCACCTA	chrX:106536409-106536670	135	20	-	10.2976
REN_20	CTCAACACTAGGTGGCACCT	chrX:106536409-106536670	136	20	-	9.45135
MIT_LM2	CTACCAGTAGAGGGAGCAA	chrX:106766828-106767182	188	19	-	10.01
MIT_LM23	CTACCAGTAGAGGGAGCAAG	chrX:106766828-106767182	187	20	-	11.8447
MIT_LM7	CTACCAGTAGAGGGAGCAAG	chrX:106766828-106767182	187	20	-	14.6754
REN_20	GCTACCAGTAGAGGGAGCAA	chrX:106766828-106767182	188	20	-	18.975
MIT_LM2	GTACCACTAGATGGTGCTA	chrX:106794508-106795180	343	19	+	13.8103
MIT_LM23	GTACCACTAGATGGTGCTAT	chrX:106794508-106795180	343	20	+	23.783
MIT_LM7	GTACCACTAGATGGTGCTAT	chrX:106794508-106795180	343	20	+	21.1297
REN_20	TGTACCACTAGATGGTGCTA	chrX:106794508-106795180	342	20	+	16.1926
MIT_LM2	CATGCACTAGGTGGCAGTG	chrX:107015318-107015858	206	19	-	18.8321
MIT_LM23	CATGCACTAGGTGGCAGTGC	chrX:107015318-107015858	205	20	-	8.47227
MIT_LM7	CATGCACTAGGTGGCAGTGC	chrX:107015318-107015858	205	20	-	14.2117
REN_20	CCATGCACTAGGTGGCAGTG	chrX:107015318-107015858	206	20	-	2.48822
MIT_LM2	TGACCACCAGGTGTCATAA	chrX:107168140-107168681	324	19	-	17.2744
MIT_LM23	TGACCACCAGGTGTCATAAG	chrX:107168140-107168681	323	20	-	12.9378
MIT_LM7	TGACCACCAGGTGTCATAAG	chrX:107168140-107168681	323	20	-	8.41183
REN_20	TTGACCACCAGGTGTCATAA	chrX:107168140-107168681	324	20	-	4.08517
MIT_LM2	TGTCCACCAGAGGGCAGCA	chrX:107476757-107477484	509	19	-	26.6608
MIT_LM23	TGTCCACCAGAGGGCAGCAA	chrX:107476757-107477484	508	20	-	11.3435
MIT_LM7	TGTCCACCAGAGGGCAGCAA	chrX:107476757-107477484	508	20	-	14.7225
REN_20	CTGTCCACCAGAGGGCAGCA	chrX:107476757-107477484	509	20	-	17.698
MIT_LM2	CCACCACACGATGGCAGCA	chrX:107577309-107578097	390	19	-	11.2228
MIT_LM23	CCACCACACGATGGCAGCAG	chrX:107577309-107578097	389	20	-	1.41658
MIT_LM7	CCACCACACGATGGCAGCAG	chrX:107577309-107578097	389	20	-	4.17056
REN_20	TCCACCACACGATGGCAGCA	chrX:107577309-107578097	390	20	-	10.533
MIT_LM2	CCTCCACTAGAGGTCACTG	chrX:107684853-107685097	14	19	-	19.3647
MIT_LM23	CCTCCACTAGAGGTCACTGG	chrX:107684853-107685097	13	20	-	8.38707
MIT_LM7	CCTCCACTAGAGGTCACTGG	chrX:107684853-107685097	13	20	-	15.8834
REN_20	TCCTCCACTAGAGGTCACTG	chrX:107684853-107685097	14	20	-	3.62011
MIT_LM2	TGACCAGTAGATGGCGATT	chrX:107767776-107768438	312	19	-	14.9971
MIT_LM23	TGACCAGTAGATGGCGATTA	chrX:107767776-107768438	311	20	-	17.1551
MIT_LM7	TGACCAGTAGATGGCGATTA	chrX:107767776-107768438	311	20	-	18.2378
REN_20	CTGACCAGTAGATGGCGATT	chrX:107767776-107768438	312	20	-	10.7645
MIT_LM2	TCGCCACAAGGGGGCGCTA	chrX:107791041-107791718	254	19	+	19.4787
MIT_LM23	TCGCCACAAGGGGGCGCTAC	chrX:107791041-107791718	254	20	+	19.8234
MIT_LM7	TCGCCACAAGGGGGCGCTAC	chrX:107791041-107791718	254	20	+	19.0002
REN_20	TTCGCCACAAGGGGGCGCTA	chrX:107791041-107791718	253	20	+	23.7523
MIT_LM2	AGGCCAGAAGAGGGCATCA	chrX:10787077-10787525	170	19	-	18.4419
MIT_LM23	AGGCCAGAAGAGGGCATCAG	chrX:10787077-10787525	169	20	-	2.08373
MIT_LM7	AGGCCAGAAGAGGGCATCAG	chrX:10787077-10787525	169	20	-	10.0197
REN_20	GAGGCCAGAAGAGGGCATCA	chrX:10787077-10787525	170	20	-	7.36827
MIT_LM2	CTGCCACAAGGTGGCAGTA	chrX:108536765-108537514	423	19	-	24.8827
MIT_LM23	CTGCCACAAGGTGGCAGTAA	chrX:108536765-108537514	422	20	-	16.0649
MIT_LM7	CTGCCACAAGGTGGCAGTAA	chrX:108536765-108537514	422	20	-	15.1881
REN_20	GCTGCCACAAGGTGGCAGTA	chrX:108536765-108537514	423	20	-	21.4482
MIT_LM2	GTACCAGAAGAGGGCACCA	chrX:108929413-108929811	281	19	-	21.2047
MIT_LM23	GTACCAGAAGAGGGCACCAG	chrX:108929413-108929811	280	20	-	9.67787
MIT_LM7	GTACCAGAAGAGGGCACCAG	chrX:108929413-108929811	280	20	-	15.6102
REN_20	TGTACCAGAAGAGGGCACCA	chrX:108929413-108929811	281	20	-	20.1122
MIT_LM2	CAATCACTAGAGGGCACCA	chrX:109076319-109076887	230	19	-	20.5674
MIT_LM23	CAATCACTAGAGGGCACCAC	chrX:109076319-109076887	229	20	-	5.72874
MIT_LM7	CAATCACTAGAGGGCACCAC	chrX:109076319-109076887	229	20	-	12.0286
REN_20	ACAATCACTAGAGGGCACCA	chrX:109076319-109076887	230	20	-	12.1455
MIT_LM2	AAGACAGTAGGTGGCAGTA	chrX:109354612-109355124	212	19	-	19.7266
MIT_LM23	AAGACAGTAGGTGGCAGTAT	chrX:109354612-109355124	211	20	-	7.06041
MIT_LM7	AAGACAGTAGGTGGCAGTAT	chrX:109354612-109355124	211	20	-	16.7913
REN_20	AAAGACAGTAGGTGGCAGTA	chrX:109354612-109355124	212	20	-	2.64903
MIT_LM2	ATGCCAGAAGAGGGCATCA	chrX:109587091-109587744	444	19	+	17.7671
MIT_LM23	TAAACACATGGTGGCTCACA	chrX:109587091-109587744	481	20	-	3.04326
MIT_LM7	ATGCCAGAAGAGGGCATCAG	chrX:109587091-109587744	444	20	+	9.50922
REN_20	CATGCCAGAAGAGGGCATCA	chrX:109587091-109587744	443	20	+	4.94255
MIT_LM2	TGGCCAGGAGAGGGCAGTA	chrX:109734733-109735269	402	19	+	22.4253
MIT_LM23	TGGCCAGGAGAGGGCAGTAG	chrX:109734733-109735269	402	20	+	5.60685
MIT_LM7	TGGCCAGGAGAGGGCAGTAG	chrX:109734733-109735269	402	20	+	17.1989
REN_20	TTGGCCAGGAGAGGGCAGTA	chrX:109734733-109735269	401	20	+	22.7949
MIT_LM2	AAGACAGTAGAGGGCAGTC	chrX:111052787-111053335	359	19	-	18.5354
MIT_LM23	AAGACAGTAGAGGGCAGTCT	chrX:111052787-111053335	358	20	-	-0.0344701
MIT_LM7	AAGACAGTAGAGGGCAGTCT	chrX:111052787-111053335	358	20	-	16.5844
REN_20	GAAGACAGTAGAGGGCAGTC	chrX:111052787-111053335	359	20	-	4.4527
MIT_LM2	CGTCCACTAGGGGTCACTA	chrX:111196107-111196926	487	19	+	21.1643
MIT_LM23	CGTCCACTAGGGGTCACTAC	chrX:111196107-111196926	487	20	+	12.0243
MIT_LM7	CGTCCACTAGGGGTCACTAC	chrX:111196107-111196926	487	20	+	14.5888
REN_20	GCGTCCACTAGGGGTCACTA	chrX:111196107-111196926	486	20	+	5.9314
MIT_LM2	TGGCCACTAGATGGCAACA	chrX:111209921-111210816	464	19	+	24.8521
MIT_LM23	TGGCCACTAGATGGCAACAT	chrX:111209921-111210816	464	20	+	15.891
MIT_LM7	TGGCCACTAGATGGCAACAT	chrX:111209921-111210816	464	20	+	16.9188
REN_20	GTGGCCACTAGATGGCAACA	chrX:111209921-111210816	463	20	+	15.4279
MIT_LM2	AGGTCAGAAGGGGGCATCA	chrX:11141409-11141637	72	19	-	14.012
MIT_LM23	AGGTCAGAAGGGGGCATCAG	chrX:11141409-11141637	71	20	-	-0.579521
MIT_LM7	AGGTCAGAAGGGGGCATCAG	chrX:11141409-11141637	71	20	-	5.71275
REN_20	GAGGTCAGAAGGGGGCATCA	chrX:11141409-11141637	72	20	-	-2.15601
MIT_LM2	GTGCCAGAAGAGGGCAGCA	chrX:111520435-111520809	125	19	-	22.7405
MIT_LM23	GTGCCAGAAGAGGGCAGCAG	chrX:111520435-111520809	124	20	-	4.0503
MIT_LM7	GTGCCAGAAGAGGGCAGCAG	chrX:111520435-111520809	124	20	-	13.1574
REN_20	TGTGCCAGAAGAGGGCAGCA	chrX:111520435-111520809	125	20	-	21.0581
MIT_LM2	ATACCAGAAGAGGGCACCA	chrX:111658689-111658980	168	19	-	21.0123
MIT_LM23	ATACCAGAAGAGGGCACCAG	chrX:111658689-111658980	167	20	-	8.53128
MIT_LM7	ATACCAGAAGAGGGCACCAG	chrX:111658689-111658980	167	20	-	15.0881
REN_20	CATACCAGAAGAGGGCACCA	chrX:111658689-111658980	168	20	-	12.8147
MIT_LM2	TCCCCACTAGGGGGTGCTC	chrX:111917484-111917765	127	19	+	10.9001
MIT_LM23	TCCCCACTAGGGGGTGCTCT	chrX:111917484-111917765	127	20	+	19.1977
MIT_LM7	TCCCCACTAGGGGGTGCTCT	chrX:111917484-111917765	127	20	+	18.8439
REN_20	CTCCCCACTAGGGGGTGCTC	chrX:111917484-111917765	126	20	+	12.1745
MIT_LM2	TGACCTCTAGGGGGCGCTC	chrX:11213480-11213865	197	19	+	15.8244
MIT_LM23	TGACCTCTAGGGGGCGCTCA	chrX:11213480-11213865	197	20	+	19.7262
MIT_LM7	TGACCTCTAGGGGGCGCTCA	chrX:11213480-11213865	197	20	+	15.7592
REN_20	GTGACCTCTAGGGGGCGCTC	chrX:11213480-11213865	196	20	+	22.9334
MIT_LM2	TTACCACTTGGGGGCACTG	chrX:112348401-112348924	201	19	-	20.0356
MIT_LM23	TTACCACTTGGGGGCACTGC	chrX:112348401-112348924	200	20	-	14.1064
MIT_LM7	TTACCACTTGGGGGCACTGC	chrX:112348401-112348924	200	20	-	14.3348
REN_20	TTTACCACTTGGGGGCACTG	chrX:112348401-112348924	201	20	-	12.1032
MIT_LM2	CTGCCACCAGGTGGCAGTG	chrX:112368215-112368738	407	19	+	25.5427
MIT_LM23	CTGCCACCAGGTGGCAGTGA	chrX:112368215-112368738	407	20	+	20.938
MIT_LM7	CTGCCACCAGGTGGCAGTGA	chrX:112368215-112368738	407	20	+	20.8922
REN_20	GCTGCCACCAGGTGGCAGTG	chrX:112368215-112368738	406	20	+	24.7664
MIT_LM2	GTTCCAGGGGGTCTCAGTT	chrX:112423398-112423776	123	19	-	-5.55929
MIT_LM23	TCACCAGCACATATGTCACG	chrX:112423398-112423776	165	20	-	-8.11905
MIT_LM7	GACCTAGGAGATGTTGGGAA	chrX:112423398-112423776	314	20	-	-4.07399
REN_20	GGACCTAGGAGATGTTGGGA	chrX:112423398-112423776	315	20	-	-12.7409
MIT_LM2	TCACCAGTAGATGGCAGTG	chrX:112524553-112525322	371	19	+	24.2936
MIT_LM23	TCACCAGTAGATGGCAGTGG	chrX:112524553-112525322	371	20	+	13.0524
MIT_LM7	TCACCAGTAGATGGCAGTGG	chrX:112524553-112525322	371	20	+	21.1279
REN_20	TTCACCAGTAGATGGCAGTG	chrX:112524553-112525322	370	20	+	19.8245
MIT_LM2	AGACCAGAAGAGGGCGAGG	chrX:112543138-112543471	164	19	+	12.0163
MIT_LM23	AGACCAGAAGAGGGCGAGGG	chrX:112543138-112543471	164	20	+	6.47104
MIT_LM7	AGACCAGAAGAGGGCGAGGG	chrX:112543138-112543471	164	20	+	13.3936
REN_20	GAGACCAGAAGAGGGCGAGG	chrX:112543138-112543471	163	20	+	5.78608
MIT_LM2	TAGGCACTAGATGGCGGAA	chrX:112903298-112904180	514	19	-	15.7638
MIT_LM23	TAGGCACTAGATGGCGGAAG	chrX:112903298-112904180	513	20	-	8.00712
MIT_LM7	TAGGCACTAGATGGCGGAAG	chrX:112903298-112904180	513	20	-	11.2341
REN_20	ATAGGCACTAGATGGCGGAA	chrX:112903298-112904180	514	20	-	10.9969
MIT_LM2	TTTCCAGGAGGTGGCAGTA	chrX:112949790-112950344	182	19	+	20.4522
MIT_LM23	TTTCCAGGAGGTGGCAGTAT	chrX:112949790-112950344	182	20	+	11.4711
MIT_LM7	TTTCCAGGAGGTGGCAGTAT	chrX:112949790-112950344	182	20	+	18.7063
REN_20	ATTTCCAGGAGGTGGCAGTA	chrX:112949790-112950344	181	20	+	10.9786
MIT_LM2	GATCCAGCAGGGGACGCTA	chrX:112978690-112978967	71	19	+	9.8237
MIT_LM23	GATCCAGCAGGGGACGCTAG	chrX:112978690-112978967	71	20	+	11.6772
MIT_LM7	GATCCAGCAGGGGACGCTAG	chrX:112978690-112978967	71	20	+	15.6263
REN_20	AGATCCAGCAGGGGACGCTA	chrX:112978690-112978967	70	20	+	5.76674
MIT_LM2	TGACCAGAAGAGGGCATTG	chrX:113792323-113792666	143	19	-	19.2901
MIT_LM23	TGACCAGAAGAGGGCATTGG	chrX:113792323-113792666	142	20	-	8.7753
MIT_LM7	TGACCAGAAGAGGGCATTGG	chrX:113792323-113792666	142	20	-	16.3087
REN_20	GTGACCAGAAGAGGGCATTG	chrX:113792323-113792666	143	20	-	13.8317
MIT_LM2	TTGTCACAAGAGGGCGCAC	chrX:114558175-114558847	157	19	-	13.2155
MIT_LM23	TTGTCACAAGAGGGCGCACA	chrX:114558175-114558847	156	20	-	9.717
MIT_LM7	TTGTCACAAGAGGGCGCACA	chrX:114558175-114558847	156	20	-	12.301
REN_20	TTTGTCACAAGAGGGCGCAC	chrX:114558175-114558847	157	20	-	12.2717
MIT_LM2	TTGTCACTAGATGGCAGTA	chrX:115396333-115396698	225	19	+	23.6876
MIT_LM23	TTGTCACTAGATGGCAGTAT	chrX:115396333-115396698	225	20	+	10.693
MIT_LM7	TTGTCACTAGATGGCAGTAT	chrX:115396333-115396698	225	20	+	16.8092
REN_20	CTTGTCACTAGATGGCAGTA	chrX:115396333-115396698	224	20	+	10.6776
MIT_LM2	CTGCCAGCAGATGTCACTG	chrX:11630079-11630385	29	19	+	20.3119
MIT_LM23	CTGCCAGCAGATGTCACTGC	chrX:11630079-11630385	29	20	+	15.049
MIT_LM7	CTGCCAGCAGATGTCACTGC	chrX:11630079-11630385	29	20	+	23.1902
REN_20	TCTGCCAGCAGATGTCACTG	chrX:11630079-11630385	28	20	+	13.5886
MIT_LM2	CAGCCAGCAGGGGGCGATG	chrX:118320167-118320439	120	19	+	15.8871
MIT_LM23	CAGCCAGCAGGGGGCGATGG	chrX:118320167-118320439	120	20	+	16.3098
MIT_LM7	CAGCCAGCAGGGGGCGATGG	chrX:118320167-118320439	120	20	+	22.3501
REN_20	ACAGCCAGCAGGGGGCGATG	chrX:118320167-118320439	119	20	+	17.5108
MIT_LM2	GAAACACTAGAGGGTGCTA	chrX:120285541-120285784	176	19	-	9.24193
MIT_LM23	GAAACACTAGAGGGTGCTAT	chrX:120285541-120285784	175	20	-	13.0811
MIT_LM7	GAAACACTAGAGGGTGCTAT	chrX:120285541-120285784	175	20	-	16.1832
REN_20	GGAAACACTAGAGGGTGCTA	chrX:120285541-120285784	176	20	-	8.35491
MIT_LM2	TTACCAATAGGTGGCAATA	chrX:122164808-122165701	567	19	-	17.9571
MIT_LM23	TTACCAATAGGTGGCAATAT	chrX:122164808-122165701	566	20	-	15.5632
MIT_LM7	TTACCAATAGGTGGCAATAT	chrX:122164808-122165701	566	20	-	14.7667
REN_20	GTTACCAATAGGTGGCAATA	chrX:122164808-122165701	567	20	-	8.52859
MIT_LM2	CCGCCACTGGAGGGCAGTA	chrX:122825816-122826510	459	19	-	21.4099
MIT_LM23	CCGCCACTGGAGGGCAGTAT	chrX:122825816-122826510	458	20	-	3.57755
MIT_LM7	CCGCCACTGGAGGGCAGTAT	chrX:122825816-122826510	458	20	-	11.5036
REN_20	GCCGCCACTGGAGGGCAGTA	chrX:122825816-122826510	459	20	-	13.5083
MIT_LM2	TAGCCACACGATGGCGCTG	chrX:12540958-12541433	237	19	+	7.58016
MIT_LM23	TAGCCACACGATGGCGCTGA	chrX:12540958-12541433	237	20	+	13.0899
MIT_LM7	TAGCCACACGATGGCGCTGA	chrX:12540958-12541433	237	20	+	15.1367
REN_20	TTAGCCACACGATGGCGCTG	chrX:12540958-12541433	236	20	+	12.5185
MIT_LM2	CCACCAGAAGAGGGCATCA	chrX:12555643-12555889	82	19	+	17.3399
MIT_LM23	CAACCACATGGTGGCTCACA	chrX:12555643-12555889	119	20	-	6.58125
MIT_LM7	CCACCAGAAGAGGGCATCAG	chrX:12555643-12555889	82	20	+	9.19291
REN_20	CCCACCAGAAGAGGGCATCA	chrX:12555643-12555889	81	20	+	12.6327
MIT_LM2	CGCCCACCAGGGGGCAGTG	chrX:12677271-12678097	313	19	+	23.5703
MIT_LM23	CGCCCACCAGGGGGCAGTGT	chrX:12677271-12678097	313	20	+	15.2151
MIT_LM7	CGCCCACCAGGGGGCAGTGT	chrX:12677271-12678097	313	20	+	21.0954
REN_20	ACGCCCACCAGGGGGCAGTG	chrX:12677271-12678097	312	20	+	17.6195
MIT_LM2	CTGCCACCAGGGGTCATGC	chrX:12794912-12795185	141	19	-	14.2861
MIT_LM23	CTGCCACCAGGGGTCATGCT	chrX:12794912-12795185	140	20	-	6.42527
MIT_LM7	CTGCCACCAGGGGTCATGCT	chrX:12794912-12795185	140	20	-	8.04555
REN_20	GCTGCCACCAGGGGTCATGC	chrX:12794912-12795185	141	20	-	6.57526
MIT_LM2	AGACCAGCAGATGGCAACA	chrX:12851481-12852256	391	19	-	20.8862
MIT_LM23	AGACCAGCAGATGGCAACAG	chrX:12851481-12852256	390	20	-	12.0995
MIT_LM7	AGACCAGCAGATGGCAACAG	chrX:12851481-12852256	390	20	-	16.6808
REN_20	GAGACCAGCAGATGGCAACA	chrX:12851481-12852256	391	20	-	7.6076
MIT_LM2	TGACCAAAAGGTGGCAGTG	chrX:128576177-128576635	177	19	+	20.1087
MIT_LM23	TGACCAAAAGGTGGCAGTGT	chrX:128576177-128576635	177	20	+	15.6
MIT_LM7	TGACCAAAAGGTGGCAGTGT	chrX:128576177-128576635	177	20	+	16.8075
REN_20	ATGACCAAAAGGTGGCAGTG	chrX:128576177-128576635	176	20	+	18.4379
MIT_LM2	ATACCAGAAGAGGGCGCCA	chrX:12919593-12920076	168	19	+	16.8669
MIT_LM23	ATACCAGAAGAGGGCGCCAG	chrX:12919593-12920076	168	20	+	12.0634
MIT_LM7	ATACCAGAAGAGGGCGCCAG	chrX:12919593-12920076	168	20	+	16.5737
REN_20	CATACCAGAAGAGGGCGCCA	chrX:12919593-12920076	167	20	+	13.8243
MIT_LM2	AGGCCAGAAGAGGGCGTCG	chrX:12925083-12925308	62	19	+	13.6493
MIT_LM23	AGGCCAGAAGAGGGCGTCGG	chrX:12925083-12925308	62	20	+	6.78675
MIT_LM7	AGGCCAGAAGAGGGCGTCGG	chrX:12925083-12925308	62	20	+	13.6892
REN_20	TAGGCCAGAAGAGGGCGTCG	chrX:12925083-12925308	61	20	+	7.96764
MIT_LM2	TTTCCACTAGGAGGCGCTG	chrX:129303882-129304393	248	19	+	12.9183
MIT_LM23	TTTCCACTAGGAGGCGCTGC	chrX:129303882-129304393	248	20	+	18.9249
MIT_LM7	TTTCCACTAGGAGGCGCTGC	chrX:129303882-129304393	248	20	+	16.833
REN_20	CTTTCCACTAGGAGGCGCTG	chrX:129303882-129304393	247	20	+	5.56168
MIT_LM2	ACACCAGAAGAGGGCACTG	chrX:129711044-129711328	110	19	+	19.5072
MIT_LM23	GAGCCACCATGTGGTGGCTG	chrX:129711044-129711328	150	20	+	10.2088
MIT_LM7	ACACCAGAAGAGGGCACTGG	chrX:129711044-129711328	110	20	+	19.8867
REN_20	TACACCAGAAGAGGGCACTG	chrX:129711044-129711328	109	20	+	12.4503
MIT_LM2	AAACCAGTAGAGGGTGGTA	chrX:129884237-129884858	423	19	-	12.7085
MIT_LM23	AAACCAGTAGAGGGTGGTAG	chrX:129884237-129884858	422	20	-	8.07633
MIT_LM7	AAACCAGTAGAGGGTGGTAG	chrX:129884237-129884858	422	20	-	15.654
REN_20	AAAACCAGTAGAGGGTGGTA	chrX:129884237-129884858	423	20	-	9.49207
MIT_LM2	CTGCCTGAAGAGGGCACCC	chrX:13085599-13086073	198	19	+	16.2524
MIT_LM23	CAACCACATGGTGGCTCACA	chrX:13085599-13086073	235	20	-	6.58125
MIT_LM7	CTGCCTGAAGAGGGCACCCG	chrX:13085599-13086073	198	20	+	12.1281
REN_20	CCTGCCTGAAGAGGGCACCC	chrX:13085599-13086073	197	20	+	20.8146
MIT_LM2	CGGCCACTAGAGGGCAGCA	chrX:13208007-13208454	198	19	-	26.9888
MIT_LM23	CGGCCACTAGAGGGCAGCAG	chrX:13208007-13208454	197	20	-	8.98561
MIT_LM7	CGGCCACTAGAGGGCAGCAG	chrX:13208007-13208454	197	20	-	13.6288
REN_20	GCGGCCACTAGAGGGCAGCA	chrX:13208007-13208454	198	20	-	25.5067
MIT_LM2	AGTCCAGAAGAGGGCACCA	chrX:13214280-13214639	204	19	-	20.8921
MIT_LM23	AGTCCAGAAGAGGGCACCAG	chrX:13214280-13214639	203	20	-	6.59687
MIT_LM7	AGTCCAGAAGAGGGCACCAG	chrX:13214280-13214639	203	20	-	15.2139
REN_20	AAGTCCAGAAGAGGGCACCA	chrX:13214280-13214639	204	20	-	6.50889
MIT_LM2	ATACCAGAAGAGGGCATCA	chrX:13224674-13225376	384	19	+	17.2984
MIT_LM23	ATACCAGAAGAGGGCATCAG	chrX:13224674-13225376	384	20	+	2.21784
MIT_LM7	ATACCAGAAGAGGGCATCAG	chrX:13224674-13225376	384	20	+	8.93772
REN_20	TCTGCCTCCAGAGTGCTGGG	chrX:13224674-13225376	663	20	+	8.69217
MIT_LM2	AGTCCTGTAGGGGGCAGTG	chrX:13229944-13230243	45	19	+	17.4262
MIT_LM23	AGTCCTGTAGGGGGCAGTGT	chrX:13229944-13230243	45	20	+	5.55255
MIT_LM7	AGTCCTGTAGGGGGCAGTGT	chrX:13229944-13230243	45	20	+	15.6829
REN_20	CAGTCCTGTAGGGGGCAGTG	chrX:13229944-13230243	44	20	+	4.02492
MIT_LM2	TATCCACTAGAGGGCAATA	chrX:132453015-132453359	131	19	+	22.3938
MIT_LM23	TATCCACTAGAGGGCAATAA	chrX:132453015-132453359	131	20	+	8.33103
MIT_LM7	TATCCACTAGAGGGCAATAA	chrX:132453015-132453359	131	20	+	14.3985
REN_20	CTATCCACTAGAGGGCAATA	chrX:132453015-132453359	130	20	+	3.84886
MIT_LM2	ACAGCTTCAGATGGCTGAT	chrX:133658212-133658617	321	19	-	-5.71677
MIT_LM23	TCTTCTCCAGAGTATGCTGT	chrX:133658212-133658617	42	20	+	-3.86308
MIT_LM7	TATGCTGTTGATGCTGGTGT	chrX:133658212-133658617	54	20	+	0.777993
REN_20	CTGGATGGAAGGGGGTGGAT	chrX:133658212-133658617	76	20	+	-4.15587
MIT_LM2	TGGTCACTAGATGGCCCTC	chrX:133692124-133692853	184	19	-	14.0252
MIT_LM23	TGGTCACTAGATGGCCCTCT	chrX:133692124-133692853	183	20	-	10.4826
MIT_LM7	TGGTCACTAGATGGCCCTCT	chrX:133692124-133692853	183	20	-	17.2278
REN_20	ATGGTCACTAGATGGCCCTC	chrX:133692124-133692853	184	20	-	5.20814
MIT_LM2	AGGTCTGTAGATGGCAGTA	chrX:133734910-133735570	7	19	+	16.0524
MIT_LM23	TGGCCACTAGGGGACCTCTT	chrX:133734910-133735570	276	20	+	1.33898
MIT_LM7	AGGTCTGTAGATGGCAGTAG	chrX:133734910-133735570	7	20	+	10.5942
REN_20	CAGGTCTGTAGATGGCAGTA	chrX:133734910-133735570	6	20	+	1.25283
MIT_LM2	GATACTCTAGATGGTAGCA	chrX:133787099-133787501	209	19	+	9.08964
MIT_LM23	GATACTCTAGATGGTAGCAT	chrX:133787099-133787501	209	20	+	-0.467787
MIT_LM7	GATACTCTAGATGGTAGCAT	chrX:133787099-133787501	209	20	+	4.41278
REN_20	GGATACTCTAGATGGTAGCA	chrX:133787099-133787501	208	20	+	-3.93734
MIT_LM2	ATAACAGCAGGGGGCAGCA	chrX:133931604-133932073	240	19	+	18.9577
MIT_LM23	ATAACAGCAGGGGGCAGCAT	chrX:133931604-133932073	240	20	+	6.94363
MIT_LM7	ATAACAGCAGGGGGCAGCAT	chrX:133931604-133932073	240	20	+	13.8282
REN_20	AATAACAGCAGGGGGCAGCA	chrX:133931604-133932073	239	20	+	5.53041
MIT_LM2	AGACCAGCAGAGGCCACTA	chrX:133947367-133947859	299	19	+	16.1982
MIT_LM23	AGACCAGCAGAGGCCACTAC	chrX:133947367-133947859	299	20	+	7.33493
MIT_LM7	AGACCAGCAGAGGCCACTAC	chrX:133947367-133947859	299	20	+	17.2749
REN_20	CAGACCAGCAGAGGCCACTA	chrX:133947367-133947859	298	20	+	6.41004
MIT_LM2	TAGATACTAGGTGGCGCTC	chrX:134018876-134019484	328	19	-	5.51431
MIT_LM23	TAGATACTAGGTGGCGCTCC	chrX:134018876-134019484	327	20	-	9.46487
MIT_LM7	TAGATACTAGGTGGCGCTCC	chrX:134018876-134019484	327	20	-	10.9308
REN_20	ATAGATACTAGGTGGCGCTC	chrX:134018876-134019484	328	20	-	3.29569
MIT_LM2	AGGCCAGAAGAGGGCACCT	chrX:134319036-134319582	308	19	-	18.3455
MIT_LM23	AGGCCAGAAGAGGGCACCTG	chrX:134319036-134319582	307	20	-	7.22004
MIT_LM7	AGGCCAGAAGAGGGCACCTG	chrX:134319036-134319582	307	20	-	14.1261
REN_20	GAGGCCAGAAGAGGGCACCT	chrX:134319036-134319582	308	20	-	14.2664
MIT_LM2	AGGCCAGAAGAGGGCAGCA	chrX:134333362-134333626	107	19	+	23.2229
MIT_LM23	AGGCCAGAAGAGGGCAGCAG	chrX:134333362-134333626	107	20	+	3.47666
MIT_LM7	AGGCCAGAAGAGGGCAGCAG	chrX:134333362-134333626	107	20	+	13.1458
REN_20	GAGGCCAGAAGAGGGCAGCA	chrX:134333362-134333626	106	20	+	16.1863
MIT_LM2	CTACCACTAGGTGGCTTAC	chrX:134509380-134509897	286	19	+	9.6975
MIT_LM23	CTACCACTAGGTGGCTTACA	chrX:134509380-134509897	286	20	+	10.4027
MIT_LM7	CTACCACTAGGTGGCTTACA	chrX:134509380-134509897	286	20	+	7.12715
REN_20	CCTACCACTAGGTGGCTTAC	chrX:134509380-134509897	285	20	+	8.24654
MIT_LM2	ACTCCAGAAGAGGGCAGCA	chrX:134539680-134540195	248	19	+	20.4133
MIT_LM23	TAACCACATGGTGGCTCACA	chrX:134539680-134540195	285	20	-	7.91174
MIT_LM7	ATCCCAGCAGAGGCAGGTCT	chrX:134539680-134540195	483	20	-	13.0564
REN_20	GCAACCACATGGTGGCTCAC	chrX:134539680-134540195	94	20	-	8.21206
MIT_LM2	AAACCACTAGAGGGAGACA	chrX:134550563-134551432	472	19	+	10.1523
MIT_LM23	AAACCACTAGAGGGAGACAT	chrX:134550563-134551432	472	20	+	8.86247
MIT_LM7	AAACCACTAGAGGGAGACAT	chrX:134550563-134551432	472	20	+	10.7703
REN_20	GAAACCACTAGAGGGAGACA	chrX:134550563-134551432	471	20	+	3.26949
MIT_LM2	ACACCACAAGAGGGCGTCA	chrX:134575085-134575321	168	19	+	13.7254
MIT_LM23	ACACCACAAGAGGGCGTCAG	chrX:134575085-134575321	168	20	+	6.68144
MIT_LM7	ACACCACAAGAGGGCGTCAG	chrX:134575085-134575321	168	20	+	7.87804
REN_20	GCAACCACATGGTGGCTCAC	chrX:134575085-134575321	206	20	-	8.21206
MIT_LM2	TAGCCACTAGATGTCACCA	chrX:134609483-134609747	116	19	+	23.3562
MIT_LM23	TAGCCACTAGATGTCACCAA	chrX:134609483-134609747	116	20	+	12.2102
MIT_LM7	TAGCCACTAGATGTCACCAA	chrX:134609483-134609747	116	20	+	13.2128
REN_20	TTAGCCACTAGATGTCACCA	chrX:134609483-134609747	115	20	+	12.1693
MIT_LM2	AGGCCAGAAGAGGGCGACA	chrX:134614398-134614632	102	19	-	15.5437
MIT_LM23	AGGCCAGAAGAGGGCGACAT	chrX:134614398-134614632	101	20	-	8.84533
MIT_LM7	AGGCCAGAAGAGGGCGACAT	chrX:134614398-134614632	101	20	-	16.029
REN_20	AAGGCCAGAAGAGGGCGACA	chrX:134614398-134614632	102	20	-	7.69612
MIT_LM2	CGACCACCAGGTGGCATCT	chrX:134647790-134648510	477	19	+	17.7914
MIT_LM23	CGACCACCAGGTGGCATCTG	chrX:134647790-134648510	477	20	+	16.469
MIT_LM7	CGACCACCAGGTGGCATCTG	chrX:134647790-134648510	477	20	+	10.7114
REN_20	CCGACCACCAGGTGGCATCT	chrX:134647790-134648510	476	20	+	13.9699
MIT_LM2	CTGTCTATAGAGGGCAGCA	chrX:134729718-134730019	218	19	+	11.9908
MIT_LM23	CTTGATCCAGGTGTAGGCGT	chrX:134729718-134730019	21	20	-	-3.80189
MIT_LM7	CTGTCTATAGAGGGCAGCAC	chrX:134729718-134730019	218	20	+	1.0796
REN_20	TCTGTCTATAGAGGGCAGCA	chrX:134729718-134730019	217	20	+	7.01269
MIT_LM2	TGGCCACTAGATGGCAGTG	chrX:134913348-134914487	377	19	-	27.7518
MIT_LM23	TGGCCACTAGATGGCAGTGA	chrX:134913348-134914487	376	20	-	17.2335
MIT_LM7	TGGCCACTAGATGGCAGTGA	chrX:134913348-134914487	376	20	-	20.4709
REN_20	ATGGCCACTAGATGGCAGTG	chrX:134913348-134914487	377	20	-	22.9562
MIT_LM2	TGACCAGCAGGTGGCAATG	chrX:134924736-134925631	517	19	-	21.8098
MIT_LM23	TGACCAGCAGGTGGCAATGA	chrX:134924736-134925631	516	20	-	21.5789
MIT_LM7	TGACCAGCAGGTGGCAATGA	chrX:134924736-134925631	516	20	-	22.4086
REN_20	TTGACCAGCAGGTGGCAATG	chrX:134924736-134925631	517	20	-	15.2504
MIT_LM2	TGGTCACCAGAGGGCGCAA	chrX:134929838-134931104	691	19	-	16.4232
MIT_LM23	TGGTCACCAGAGGGCGCAAA	chrX:134929838-134931104	690	20	-	14.2111
MIT_LM7	TGGTCACCAGAGGGCGCAAA	chrX:134929838-134931104	690	20	-	15.7718
REN_20	ATGGTCACCAGAGGGCGCAA	chrX:134929838-134931104	691	20	-	16.6718
MIT_LM2	ATGCCAGTAGAGGGAGGCA	chrX:135090993-135091556	270	19	-	12.8854
MIT_LM23	ATGCCAGTAGAGGGAGGCAG	chrX:135090993-135091556	269	20	-	5.96925
MIT_LM7	ATGCCAGTAGAGGGAGGCAG	chrX:135090993-135091556	269	20	-	12.051
REN_20	CATGCCAGTAGAGGGAGGCA	chrX:135090993-135091556	270	20	-	12.5909
MIT_LM2	GTGCCACAAGGTGGCGCTA	chrX:135110819-135111263	244	19	+	18.9499
MIT_LM23	GTGCCACAAGGTGGCGCTAA	chrX:135110819-135111263	244	20	+	23.8317
MIT_LM7	GTGCCACAAGGTGGCGCTAA	chrX:135110819-135111263	244	20	+	19.3099
REN_20	TGTGCCACAAGGTGGCGCTA	chrX:135110819-135111263	243	20	+	21.0964
MIT_LM2	ATGCCAGTAGAGGGAGGCA	chrX:135569389-135570025	266	19	+	12.8854
MIT_LM23	ATGCCAGTAGAGGGAGGCAG	chrX:135569389-135570025	266	20	+	5.96925
MIT_LM7	ATGCCAGTAGAGGGAGGCAG	chrX:135569389-135570025	266	20	+	12.051
REN_20	CATGCCAGTAGAGGGAGGCA	chrX:135569389-135570025	265	20	+	12.5909
MIT_LM2	GAACCAGAAGGTGGCAGTC	chrX:135601532-135602044	443	19	-	20.85
MIT_LM23	GTACCAGCAGGTGGCGCTCA	chrX:135601532-135602044	212	20	-	25.5776
MIT_LM7	GTACCAGCAGGTGGCGCTCA	chrX:135601532-135602044	212	20	-	24.7089
REN_20	TGTACCAGCAGGTGGCGCTC	chrX:135601532-135602044	213	20	-	22.8565
MIT_LM2	CAACCAGAAGGGGGCGCTC	chrX:135652055-135652528	246	19	+	15.9991
MIT_LM23	CAACCAGAAGGGGGCGCTCA	chrX:135652055-135652528	246	20	+	16.7276
MIT_LM7	CAACCAGAAGGGGGCGCTCA	chrX:135652055-135652528	246	20	+	19.9644
REN_20	CCAACCAGAAGGGGGCGCTC	chrX:135652055-135652528	245	20	+	22.7016
MIT_LM2	ACACCAGAAGAGGGCATCA	chrX:13572684-13572927	112	19	+	16.4272
MIT_LM23	ACACCAGAAGAGGGCATCAG	chrX:13572684-13572927	112	20	+	0.704644
MIT_LM7	ACACCAGAAGAGGGCATCAG	chrX:13572684-13572927	112	20	+	8.28269
REN_20	CACACCAGAAGAGGGCATCA	chrX:13572684-13572927	111	20	+	4.01794
MIT_LM2	TGGCCAGAAGGTGGCGACA	chrX:135752721-135753921	326	19	-	17.46
MIT_LM23	TGGCCAGAAGGTGGCGACAA	chrX:135752721-135753921	325	20	-	17.8801
MIT_LM7	TGGCCAGAAGGTGGCGACAA	chrX:135752721-135753921	325	20	-	15.4918
REN_20	ATGGCCAGAAGGTGGCGACA	chrX:135752721-135753921	326	20	-	15.6199
MIT_LM2	CATCCACCAGAGGGCAGTC	chrX:135761674-135762072	222	19	-	23.5607
MIT_LM23	CATCCACCAGAGGGCAGTCA	chrX:135761674-135762072	221	20	-	8.77695
MIT_LM7	CATCCACCAGAGGGCAGTCA	chrX:135761674-135762072	221	20	-	17.3286
REN_20	CCATCCACCAGAGGGCAGTC	chrX:135761674-135762072	222	20	-	15.6065
MIT_LM2	CCGCCACTAGGTGGCCATA	chrX:135797188-135797430	130	19	-	13.8434
MIT_LM23	CCGCCACTAGGTGGCCATAT	chrX:135797188-135797430	129	20	-	11.7778
MIT_LM7	CCGCCACTAGGTGGCCATAT	chrX:135797188-135797430	129	20	-	14.2215
REN_20	TCCGCCACTAGGTGGCCATA	chrX:135797188-135797430	130	20	-	4.60809
MIT_LM2	GAGACACTAGAGGGAGCAA	chrX:135805660-135806400	348	19	+	6.99237
MIT_LM23	GAGACACTAGAGGGAGCAAA	chrX:135805660-135806400	348	20	+	6.29036
MIT_LM7	GAGACACTAGAGGGAGCAAA	chrX:135805660-135806400	348	20	+	8.91392
REN_20	GGAGACACTAGAGGGAGCAA	chrX:135805660-135806400	347	20	+	9.71484
MIT_LM2	CCGCCAAGAGATGGCACCA	chrX:135963657-135964017	212	19	-	15.1919
MIT_LM23	CCGCCAAGAGATGGCACCAA	chrX:135963657-135964017	211	20	-	6.75001
MIT_LM7	CCGCCAAGAGATGGCACCAA	chrX:135963657-135964017	211	20	-	10.5819
REN_20	TCCGCCAAGAGATGGCACCA	chrX:135963657-135964017	212	20	-	19.0096
MIT_LM2	CCGTCACGAGGTGGCACCA	chrX:135975145-135975645	190	19	-	16.1333
MIT_LM23	CCGTCACGAGGTGGCACCAA	chrX:135975145-135975645	189	20	-	9.33709
MIT_LM7	CCGTCACGAGGTGGCACCAA	chrX:135975145-135975645	189	20	-	9.98595
REN_20	TCCGTCACGAGGTGGCACCA	chrX:135975145-135975645	190	20	-	12.5783
MIT_LM2	TTGCCACTAGGTGGCGCTC	chrX:136046928-136048085	787	19	+	20.8924
MIT_LM23	TTGCCACTAGGTGGCGCTCT	chrX:136046928-136048085	787	20	+	27.8652
MIT_LM7	TTGCCACTAGGTGGCGCTCT	chrX:136046928-136048085	787	20	+	24.9287
REN_20	ATTGCCACTAGGTGGCGCTC	chrX:136046928-136048085	786	20	+	23.2562
MIT_LM2	CTTCCATGAGGTGGCACAA	chrX:136107530-136108539	610	19	-	11.6981
MIT_LM23	CTTCCATGAGGTGGCACAAA	chrX:136107530-136108539	609	20	-	7.10583
MIT_LM7	CTTCCATGAGGTGGCACAAA	chrX:136107530-136108539	609	20	-	7.94206
REN_20	TCTTCCATGAGGTGGCACAA	chrX:136107530-136108539	610	20	-	1.71941
MIT_LM2	ATACCACAAGGTGGCGCGA	chrX:136127448-136128270	399	19	-	15.8641
MIT_LM23	ATACCACAAGGTGGCGCGAC	chrX:136127448-136128270	398	20	-	18.0777
MIT_LM7	ATACCACAAGGTGGCGCGAC	chrX:136127448-136128270	398	20	-	13.7621
REN_20	TATACCACAAGGTGGCGCGA	chrX:136127448-136128270	399	20	-	11.5229
MIT_LM2	AGGCCAGAAGAGGGTGCCA	chrX:136196715-136197431	346	19	+	11.5363
MIT_LM23	AGGCCAGAAGAGGGTGCCAG	chrX:136196715-136197431	346	20	+	12.075
MIT_LM7	AGGCCAGAAGAGGGTGCCAG	chrX:136196715-136197431	346	20	+	15.2442
REN_20	GAGGCCAGAAGAGGGTGCCA	chrX:136196715-136197431	345	20	+	14.3022
MIT_LM2	TGGTCACAAGGTGGCCCTT	chrX:136238112-136238712	201	19	+	9.63763
MIT_LM23	TGGTCACAAGGTGGCCCTTT	chrX:136238112-136238712	201	20	+	11.43
MIT_LM7	TGGTCACAAGGTGGCCCTTT	chrX:136238112-136238712	201	20	+	12.532
REN_20	CTGGTCACAAGGTGGCCCTT	chrX:136238112-136238712	200	20	+	2.41806
MIT_LM2	TGATCACCAGATGGCACCC	chrX:136304070-136304738	388	19	-	21.4849
MIT_LM23	TGATCACCAGATGGCACCCA	chrX:136304070-136304738	387	20	-	16.4901
MIT_LM7	TGATCACCAGATGGCACCCA	chrX:136304070-136304738	387	20	-	16.409
REN_20	CTGATCACCAGATGGCACCC	chrX:136304070-136304738	388	20	-	15.5041
MIT_LM2	TTGCCACGAGGTGGCAGCA	chrX:136321425-136322161	452	19	-	23.1464
MIT_LM23	TTGCCACGAGGTGGCAGCAA	chrX:136321425-136322161	451	20	-	13.0611
MIT_LM7	TTGCCACGAGGTGGCAGCAA	chrX:136321425-136322161	451	20	-	11.7915
REN_20	ATTGCCACGAGGTGGCAGCA	chrX:136321425-136322161	452	20	-	21.7082
MIT_LM2	CATCCACCAGGGGGCTCAC	chrX:136434245-136434574	101	19	-	11.9809
MIT_LM23	CATCCACCAGGGGGCTCACA	chrX:136434245-136434574	100	20	-	10.8457
MIT_LM7	CATCCACCAGGGGGCTCACA	chrX:136434245-136434574	100	20	-	13.3377
REN_20	GCATCCACCAGGGGGCTCAC	chrX:136434245-136434574	101	20	-	13.8364
MIT_LM2	TGGCCAGCAGAGGGCAGTA	chrX:13656164-13657601	767	19	-	26.494
MIT_LM23	TGGCCAGCAGAGGGCAGTAT	chrX:13656164-13657601	766	20	-	13.3541
MIT_LM7	TGGCCAGCAGAGGGCAGTAT	chrX:13656164-13657601	766	20	-	23.5497
REN_20	CTGGCCAGCAGAGGGCAGTA	chrX:13656164-13657601	767	20	-	25.9887
MIT_LM2	CAGCCACTAGGTGGGAGCA	chrX:136599243-136600111	376	19	+	17.5669
MIT_LM23	CAGCCACTAGGTGGGAGCAA	chrX:136599243-136600111	376	20	+	10.0824
MIT_LM7	CAGCCACTAGGTGGGAGCAA	chrX:136599243-136600111	376	20	+	9.17402
REN_20	ACAGCCACTAGGTGGGAGCA	chrX:136599243-136600111	375	20	+	12.9042
MIT_LM2	TGATCACCAGGTGGCAAAA	chrX:136624903-136625302	198	19	+	17.5986
MIT_LM23	TGATCACCAGGTGGCAAAAG	chrX:136624903-136625302	198	20	+	13.4592
MIT_LM7	TGATCACCAGGTGGCAAAAG	chrX:136624903-136625302	198	20	+	11.1518
REN_20	TTGATCACCAGGTGGCAAAA	chrX:136624903-136625302	197	20	+	4.09193
MIT_LM2	CTGCCGCTAGATGTCACCA	chrX:136742425-136743081	488	19	+	14.7009
MIT_LM23	CTGCCGCTAGATGTCACCAA	chrX:136742425-136743081	488	20	+	6.70317
MIT_LM7	CTGCCGCTAGATGTCACCAA	chrX:136742425-136743081	488	20	+	7.34511
REN_20	TCTGCCGCTAGATGTCACCA	chrX:136742425-136743081	487	20	+	10.0039
MIT_LM2	TTGACTCTAGGGGGCAGCA	chrX:136761073-136761786	570	19	-	18.0082
MIT_LM23	GGGGCAGCAGGTCTAGCTCA	chrX:136761073-136761786	559	20	-	7.13984
MIT_LM7	AGTCCACTAGAGGGCTCACT	chrX:136761073-136761786	179	20	+	14.4371
REN_20	CTTGACTCTAGGGGGCAGCA	chrX:136761073-136761786	570	20	-	10.8848
MIT_LM2	ATTCCTCCAGAGGGCACCA	chrX:136820229-136820819	240	19	-	18.0526
MIT_LM23	ATTCCTCCAGAGGGCACCAA	chrX:136820229-136820819	239	20	-	7.85175
MIT_LM7	ATTCCTCCAGAGGGCACCAA	chrX:136820229-136820819	239	20	-	10.8278
REN_20	CATTCCTCCAGAGGGCACCA	chrX:136820229-136820819	240	20	-	5.22439
MIT_LM2	CTAACAGCAGGTGGCAGTA	chrX:136895734-136896072	211	19	+	20.2421
MIT_LM23	CTAACAGCAGGTGGCAGTAC	chrX:136895734-136896072	211	20	+	12.3881
MIT_LM7	CTAACAGCAGGTGGCAGTAC	chrX:136895734-136896072	211	20	+	17.5492
REN_20	TCTAACAGCAGGTGGCAGTA	chrX:136895734-136896072	210	20	+	11.7496
MIT_LM2	TATCCACTAGGAGGCACCA	chrX:13691836-13692178	234	19	-	17.5234
MIT_LM23	TATCCACTAGGAGGCACCAT	chrX:13691836-13692178	233	20	-	12.2532
MIT_LM7	TATCCACTAGGAGGCACCAT	chrX:13691836-13692178	233	20	-	11.5318
REN_20	TTATCCACTAGGAGGCACCA	chrX:13691836-13692178	234	20	-	5.09541
MIT_LM2	TGGCCTGCAGGTGGAGCAA	chrX:136978602-136978934	194	19	+	7.13908
MIT_LM23	TGGCCTGCAGGTGGAGCAAC	chrX:136978602-136978934	194	20	+	17.2953
MIT_LM7	TGGCCTGCAGGTGGAGCAAC	chrX:136978602-136978934	194	20	+	14.4289
REN_20	CTGGCCTGCAGGTGGAGCAA	chrX:136978602-136978934	193	20	+	20.8068
MIT_LM2	TAGCCACCAGGTGGCGAAA	chrX:137015149-137016110	374	19	-	17.1094
MIT_LM23	TAGCCACCAGGTGGCGAAAT	chrX:137015149-137016110	373	20	-	20.7787
MIT_LM7	TAGCCACCAGGTGGCGAAAT	chrX:137015149-137016110	373	20	-	18.3671
REN_20	GTAGCCACCAGGTGGCGAAA	chrX:137015149-137016110	374	20	-	15.8674
MIT_LM2	AGGCCACCAGAGGGAGCAC	chrX:137019347-137019825	156	19	-	10.356
MIT_LM23	AGGCCACCAGAGGGAGCACT	chrX:137019347-137019825	155	20	-	15.9358
MIT_LM7	AGGCCACCAGAGGGAGCACT	chrX:137019347-137019825	155	20	-	17.7813
REN_20	TAGGCCACCAGAGGGAGCAC	chrX:137019347-137019825	156	20	-	15.8645
MIT_LM2	GGGCCAGTAGGTGGAGGCA	chrX:13709983-13710586	382	19	+	13.7178
MIT_LM23	GGGCCAGTAGGTGGAGGCAT	chrX:13709983-13710586	382	20	+	15.9263
MIT_LM7	GGGCCAGTAGGTGGAGGCAT	chrX:13709983-13710586	382	20	+	16.0578
REN_20	TGGGCCAGTAGGTGGAGGCA	chrX:13709983-13710586	381	20	+	21.1474
MIT_LM2	TGTCCAGCAGAGGGAGCTC	chrX:137141572-137142311	293	19	-	11.865
MIT_LM23	TGTCCAGCAGAGGGAGCTCT	chrX:137141572-137142311	292	20	-	18.089
MIT_LM7	TGTCCAGCAGAGGGAGCTCT	chrX:137141572-137142311	292	20	-	24.1306
REN_20	TTGTCCAGCAGAGGGAGCTC	chrX:137141572-137142311	293	20	-	15.5101
MIT_LM2	CAGCCAGGAGGGGGCGCTC	chrX:137142572-137143020	187	19	-	13.7063
MIT_LM23	CAGCCAGGAGGGGGCGCTCT	chrX:137142572-137143020	186	20	-	14.3413
MIT_LM7	CAGCCAGGAGGGGGCGCTCT	chrX:137142572-137143020	186	20	-	22.6235
REN_20	GCAGCCAGGAGGGGGCGCTC	chrX:137142572-137143020	187	20	-	24.6967
MIT_LM2	TGGCCACATGAGGGCGTAC	chrX:137144615-137145086	237	19	-	9.45922
MIT_LM23	TGGCCACATGAGGGCGTACT	chrX:137144615-137145086	236	20	-	3.97354
MIT_LM7	TGGACACTTGATGCCACAGT	chrX:137144615-137145086	410	20	-	6.48732
REN_20	TTGGCCACATGAGGGCGTAC	chrX:137144615-137145086	237	20	-	5.28173
MIT_LM2	AAGCCAGAAGAGGGCACCC	chrX:137169971-137170457	251	19	-	20.0809
MIT_LM23	AAGCCAGAAGAGGGCACCCG	chrX:137169971-137170457	250	20	-	5.51035
MIT_LM7	AAGCCAGAAGAGGGCACCCG	chrX:137169971-137170457	250	20	-	16.003
REN_20	GAAGCCAGAAGAGGGCACCC	chrX:137169971-137170457	251	20	-	15.5751
MIT_LM2	TTAACACTAGGTGGCGGCA	chrX:137424195-137424775	228	19	+	18.6681
MIT_LM23	TTAACACTAGGTGGCGGCAG	chrX:137424195-137424775	228	20	+	15.9899
MIT_LM7	TTAACACTAGGTGGCGGCAG	chrX:137424195-137424775	228	20	+	11.9618
REN_20	ATTAACACTAGGTGGCGGCA	chrX:137424195-137424775	227	20	+	11.722
MIT_LM2	TTGCCAACAGAGGGCATTG	chrX:13757268-13757615	162	19	+	16.4635
MIT_LM23	TTGCCAACAGAGGGCATTGG	chrX:13757268-13757615	162	20	+	8.39191
MIT_LM7	TTGCCAACAGAGGGCATTGG	chrX:13757268-13757615	162	20	+	14.2886
REN_20	GCCACCTCAAGAGGGTTCTC	chrX:13757268-13757615	302	20	-	13.5443
MIT_LM2	ATGCCACAAGAGGGAGCCC	chrX:137620775-137621001	115	19	-	10.6263
MIT_LM23	ATGCCACAAGAGGGAGCCCA	chrX:137620775-137621001	114	20	-	12.2409
MIT_LM7	ATGCCACAAGAGGGAGCCCA	chrX:137620775-137621001	114	20	-	11.7782
REN_20	CATGCCACAAGAGGGAGCCC	chrX:137620775-137621001	115	20	-	13.2554
MIT_LM2	ATGCCATTTGATAACAATT	chrX:137666547-137667126	98	19	+	-6.95392
MIT_LM23	GGTGCACCAGTTGAGAGAGT	chrX:137666547-137667126	364	20	+	-6.84897
MIT_LM7	AAAACAGGAGATGTATTTGA	chrX:137666547-137667126	296	20	-	1.09623
REN_20	TTAGCTATAAGAGGAAGGGC	chrX:137666547-137667126	446	20	+	-9.62226
MIT_LM2	CAAGAAGCAGGAGTGAGTG	chrX:137667382-137667603	96	19	+	-14.6225
MIT_LM23	CTCTCACTGGATCTTTCTAT	chrX:137667382-137667603	8	20	+	-9.49914
MIT_LM7	CAAGAAGCAGGAGTGAGTGG	chrX:137667382-137667603	96	20	+	-4.20036
REN_20	GGGGAGGGTATAGGGAACTT	chrX:137667382-137667603	133	20	+	-13.6814
MIT_LM2	TTTCCACTAGAGGGAGAGC	chrX:138169911-138170614	433	19	-	7.84514
MIT_LM23	TTTCCACTAGAGGGAGAGCT	chrX:138169911-138170614	432	20	-	8.50335
MIT_LM7	TTTCCACTAGAGGGAGAGCT	chrX:138169911-138170614	432	20	-	10.5284
REN_20	ATTTCCACTAGAGGGAGAGC	chrX:138169911-138170614	433	20	-	1.7841
MIT_LM2	AAGCCACAAGATGGCACTA	chrX:138956412-138956671	123	19	+	23.1221
MIT_LM23	AAGCCACAAGATGGCACTAC	chrX:138956412-138956671	123	20	+	13.1474
MIT_LM7	AAGCCACAAGATGGCACTAC	chrX:138956412-138956671	123	20	+	18.5705
REN_20	CAAGCCACAAGATGGCACTA	chrX:138956412-138956671	122	20	+	12.4471
MIT_LM2	AAGCCAGAAGAGGGCAGCA	chrX:139191507-139191955	188	19	+	22.3738
MIT_LM23	AAGCCAGAAGAGGGCAGCAG	chrX:139191507-139191955	188	20	+	0.808709
MIT_LM7	AAGCCAGAAGAGGGCAGCAG	chrX:139191507-139191955	188	20	+	12.4186
REN_20	GAAGCCAGAAGAGGGCAGCA	chrX:139191507-139191955	187	20	+	14.5468
MIT_LM2	TTGCCTTCAGAAGTCACTC	chrX:139209313-139209597	41	19	+	4.18342
MIT_LM23	TTGCCTTCAGAAGTCACTCA	chrX:139209313-139209597	41	20	+	0.617837
MIT_LM7	TTGCCTTCAGAAGTCACTCA	chrX:139209313-139209597	41	20	+	2.72355
REN_20	CAACCCTATAGGTGGAACAA	chrX:139209313-139209597	153	20	+	-5.14942
MIT_LM2	TGGACACAAGATGGCGCTT	chrX:139218866-139219494	341	19	+	13.9309
MIT_LM23	TGGACACAAGATGGCGCTTG	chrX:139218866-139219494	341	20	+	16.8804
MIT_LM7	TGGACACAAGATGGCGCTTG	chrX:139218866-139219494	341	20	+	16.4595
REN_20	CTGGACACAAGATGGCGCTT	chrX:139218866-139219494	340	20	+	11.0996
MIT_LM2	AAGCCACAAGAGGGTGCCA	chrX:139247205-139247670	283	19	-	12.1309
MIT_LM23	AAGCCACAAGAGGGTGCCAG	chrX:139247205-139247670	282	20	-	11.8517
MIT_LM7	AAGCCACAAGAGGGTGCCAG	chrX:139247205-139247670	282	20	-	12.6268
REN_20	AAAGCCACAAGAGGGTGCCA	chrX:139247205-139247670	283	20	-	12.1518
MIT_LM2	AAGCCACAAGAGGGCATCA	chrX:139250302-139250715	234	19	-	19.0364
MIT_LM23	AAGCCACAAGAGGGCATCAG	chrX:139250302-139250715	233	20	-	1.86043
MIT_LM7	AAGCCACAAGAGGGCATCAG	chrX:139250302-139250715	233	20	-	7.40233
REN_20	GAAGCCACAAGAGGGCATCA	chrX:139250302-139250715	234	20	-	5.89966
MIT_LM2	TAAGCAGCAGAGGTCAAAA	chrX:139368979-139369813	252	19	+	10.8885
MIT_LM23	CCACCAGCAGGTGGGGGTAG	chrX:139368979-139369813	337	20	+	16.2226
MIT_LM7	CCACCAGCAGGTGGGGGTAG	chrX:139368979-139369813	337	20	+	17.3708
REN_20	ACCACCAGCAGGTGGGGGTA	chrX:139368979-139369813	336	20	+	13.885
MIT_LM2	TAGCCACCAGAGGTCCTCA	chrX:139372446-139373268	399	19	+	11.1367
MIT_LM23	AGGGCAAAATATGGTGCCCC	chrX:139372446-139373268	776	20	+	-0.223979
MIT_LM7	TAGCCACCAGAGGTCCTCAG	chrX:139372446-139373268	399	20	+	4.55155
REN_20	ATAGCCACCAGAGGTCCTCA	chrX:139372446-139373268	398	20	+	-1.71508
MIT_LM2	GGGCCACAAGGTGGCAGCA	chrX:139416369-139417167	537	19	+	24.8241
MIT_LM23	GGGCCACAAGGTGGCAGCAG	chrX:139416369-139417167	537	20	+	13.9439
MIT_LM7	GGGCCACAAGGTGGCAGCAG	chrX:139416369-139417167	537	20	+	12.5447
REN_20	AGGGCCACAAGGTGGCAGCA	chrX:139416369-139417167	536	20	+	22.6571
MIT_LM2	AGGCCAGAAGGGGGTGCTA	chrX:139424267-139424813	235	19	+	11.1561
MIT_LM23	AGGCCAGAAGGGGGTGCTAG	chrX:139424267-139424813	235	20	+	16.8634
MIT_LM7	AGGCCAGAAGGGGGTGCTAG	chrX:139424267-139424813	235	20	+	17.8853
REN_20	CAGGCCAGAAGGGGGTGCTA	chrX:139424267-139424813	234	20	+	13.2647
MIT_LM2	GGGCCAGAAGAGGGCGATA	chrX:139662093-139662447	213	19	-	15.7492
MIT_LM23	GGGCCAGAAGAGGGCGATAG	chrX:139662093-139662447	212	20	-	10.2812
MIT_LM7	GGGCCAGAAGAGGGCGATAG	chrX:139662093-139662447	212	20	-	17.6138
REN_20	GGGGCCAGAAGAGGGCGATA	chrX:139662093-139662447	213	20	-	14.919
MIT_LM2	AAGTCAACAGGTGGCAGCA	chrX:139665912-139666249	111	19	-	15.682
MIT_LM23	AAGTCAACAGGTGGCAGCAT	chrX:139665912-139666249	110	20	-	4.14195
MIT_LM7	AAGTCAACAGGTGGCAGCAT	chrX:139665912-139666249	110	20	-	9.63339
REN_20	CAAGTCAACAGGTGGCAGCA	chrX:139665912-139666249	111	20	-	3.24163
MIT_LM2	GGACCACCAGAGGGCGCCA	chrX:139751770-139752464	283	19	+	20.4846
MIT_LM23	GGACCACCAGAGGGCGCCAC	chrX:139751770-139752464	283	20	+	19.5143
MIT_LM7	GGACCACCAGAGGGCGCCAC	chrX:139751770-139752464	283	20	+	19.5887
REN_20	GGGACCACCAGAGGGCGCCA	chrX:139751770-139752464	282	20	+	26.8883
MIT_LM2	GGCCCAGCAGGGGGCAGTA	chrX:139762509-139762932	234	19	-	22.0535
MIT_LM23	GGCCCAGCAGGGGGCAGTAG	chrX:139762509-139762932	233	20	-	9.55229
MIT_LM7	GGCCCAGCAGGGGGCAGTAG	chrX:139762509-139762932	233	20	-	18.2066
REN_20	AGGCCCAGCAGGGGGCAGTA	chrX:139762509-139762932	234	20	-	15.9829
MIT_LM2	GAACCACGAGAGGGCGCTG	chrX:139774170-139774629	307	19	+	14.9329
MIT_LM23	GAACCACGAGAGGGCGCTGT	chrX:139774170-139774629	307	20	+	15.0593
MIT_LM7	GAACCACGAGAGGGCGCTGT	chrX:139774170-139774629	307	20	+	22.0262
REN_20	TGAACCACGAGAGGGCGCTG	chrX:139774170-139774629	306	20	+	20.8884
MIT_LM2	CGCCCACTGGGTGGCACAC	chrX:139832061-139833156	618	19	-	16.0744
MIT_LM23	CGCCCACTGGGTGGCACACC	chrX:139832061-139833156	617	20	-	8.66729
MIT_LM7	CGCCCACTGGGTGGCACACC	chrX:139832061-139833156	617	20	-	9.53481
REN_20	ACGCCCACTGGGTGGCACAC	chrX:139832061-139833156	618	20	-	4.27303
MIT_LM2	CAGACAGCAGAGGTCAGGC	chrX:139839148-139839437	89	19	-	13.8072
MIT_LM23	CAGACAGCAGAGGTCAGGCG	chrX:139839148-139839437	88	20	-	-6.089
MIT_LM7	CAGACAGCAGAGGTCAGGCG	chrX:139839148-139839437	88	20	-	7.93259
REN_20	CCAGACAGCAGAGGTCAGGC	chrX:139839148-139839437	89	20	-	4.22758
MIT_LM2	TGACCACAAGAGGTCACTC	chrX:139932558-139932846	90	19	+	20.7553
MIT_LM23	TGACCACAAGAGGTCACTCA	chrX:139932558-139932846	90	20	+	12.0467
MIT_LM7	TGACCACAAGAGGTCACTCA	chrX:139932558-139932846	90	20	+	14.3395
REN_20	CTGACCACAAGAGGTCACTC	chrX:139932558-139932846	89	20	+	12.749
MIT_LM2	TGGCCAGTAGAGGGTGCCA	chrX:140182673-140183442	508	19	-	14.897
MIT_LM23	TGGCCAGTAGAGGGTGCCAG	chrX:140182673-140183442	507	20	-	16.4698
MIT_LM7	TGGCCAGTAGAGGGTGCCAG	chrX:140182673-140183442	507	20	-	18.1141
REN_20	GTGGCCAGTAGAGGGTGCCA	chrX:140182673-140183442	508	20	-	23.3688
MIT_LM2	AGGCCAGAAGAGGGCATCA	chrX:140255803-140256139	221	19	-	18.4419
MIT_LM23	TTGCCAAAAGTTGGAGCTCT	chrX:140255803-140256139	21	20	-	10.2585
MIT_LM7	AGGCCAGAAGAGGGCATCAG	chrX:140255803-140256139	220	20	-	10.0197
REN_20	AGTACCTGCAGAGGCCAGAA	chrX:140255803-140256139	231	20	-	8.11119
MIT_LM2	CATCCAGAAGAGGGCACCA	chrX:140263216-140263694	226	19	-	20.9557
MIT_LM23	CATCCAGAAGAGGGCACCAG	chrX:140263216-140263694	225	20	-	5.7613
MIT_LM7	CATCCAGAAGAGGGCACCAG	chrX:140263216-140263694	225	20	-	15.397
REN_20	GCATCCAGAAGAGGGCACCA	chrX:140263216-140263694	226	20	-	14.1659
MIT_LM2	GAGGCAGCAGAAGGCTCTG	chrX:140402947-140403451	404	19	+	2.01227
MIT_LM23	GAGGCAGCAGAAGGCTCTGG	chrX:140402947-140403451	404	20	+	2.30436
MIT_LM7	GAGGCAGCAGAAGGCTCTGG	chrX:140402947-140403451	404	20	+	12.741
REN_20	TGAGGCAGCAGAAGGCTCTG	chrX:140402947-140403451	403	20	+	1.9454
MIT_LM2	TGCCCAGGAGAGGGCATCA	chrX:140409485-140409766	48	19	-	15.3427
MIT_LM23	CAACCACATGGTGGCTCACA	chrX:140409485-140409766	10	20	+	6.58126
MIT_LM7	TGCCCAGGAGAGGGCATCAG	chrX:140409485-140409766	47	20	-	9.18049
REN_20	GCAACCACATGGTGGCTCAC	chrX:140409485-140409766	9	20	+	8.21206
MIT_LM2	AGGCCAGAAGAGGGCACCA	chrX:140411181-140411690	202	19	+	22.1558
MIT_LM23	AGGCCAGAAGAGGGCACCAG	chrX:140411181-140411690	202	20	+	8.39718
MIT_LM7	AGGCCAGAAGAGGGCACCAG	chrX:140411181-140411690	202	20	+	16.1701
REN_20	TAGGCCAGAAGAGGGCACCA	chrX:140411181-140411690	201	20	+	15.85
MIT_LM2	CAACCACATGGTGGCTCAC	chrX:140463887-140464130	220	19	-	7.07372
MIT_LM23	CAACCACATGGTGGCTCACA	chrX:140463887-140464130	219	20	-	6.58125
MIT_LM7	ACTCCAGGAGAGGGAGTCAG	chrX:140463887-140464130	182	20	+	5.22725
REN_20	GCAACCACATGGTGGCTCAC	chrX:140463887-140464130	220	20	-	8.21206
MIT_LM2	CTGCCACAAGGGGGCATCA	chrX:140479152-140479536	231	19	+	19.73
MIT_LM23	CTGCCACAAGGGGGCATCAG	chrX:140479152-140479536	231	20	+	8.9254
MIT_LM7	CTGCCACAAGGGGGCATCAG	chrX:140479152-140479536	231	20	+	7.9005
REN_20	GCTGCCACAAGGGGGCATCA	chrX:140479152-140479536	230	20	+	14.8566
MIT_LM2	CAGACAGCAGAGGGCCTCA	chrX:140491796-140492177	218	19	+	7.73292
MIT_LM23	AATCCCGAAGAGGGAGCACT	chrX:140491796-140492177	176	20	-	-0.115201
MIT_LM7	CAGACAGCAGAGGGCCTCAT	chrX:140491796-140492177	218	20	+	8.91975
REN_20	GCAGACAGCAGAGGGCCTCA	chrX:140491796-140492177	217	20	+	-1.1146
MIT_LM2	TGTCCACCAGGTGGCCTTT	chrX:140544386-140545235	437	19	-	10.0037
MIT_LM23	TGTCCACCAGGTGGCCTTTC	chrX:140544386-140545235	436	20	-	11.0422
MIT_LM7	GAACATGTAGATGGAGCTGT	chrX:140544386-140545235	89	20	-	11.4732
REN_20	TGAACATGTAGATGGAGCTG	chrX:140544386-140545235	90	20	-	4.70103
MIT_LM2	TAGCCACCAGGGGGAGCTG	chrX:140722367-140722873	228	19	-	13.9086
MIT_LM23	TAGCCACCAGGGGGAGCTGT	chrX:140722367-140722873	227	20	-	24.1934
MIT_LM7	TAGCCACCAGGGGGAGCTGT	chrX:140722367-140722873	227	20	-	23.4645
REN_20	CTAGCCACCAGGGGGAGCTG	chrX:140722367-140722873	228	20	-	24.3405
MIT_LM2	AGGCCAGAAGAGGGCAGCA	chrX:140845343-140845821	244	19	-	23.2229
MIT_LM23	CAACCACATGGTGGCTCATG	chrX:140845343-140845821	206	20	+	5.26566
MIT_LM7	AGGCCAGAAGAGGGCAGCAG	chrX:140845343-140845821	243	20	-	13.1458
REN_20	CAGGCCAGAAGAGGGCAGCA	chrX:140845343-140845821	244	20	-	15.6277
MIT_LM2	CAACCAGAAGGTGGCGCTC	chrX:140857376-140858079	231	19	-	16.3578
MIT_LM23	CAACCAGAAGGTGGCGCTCA	chrX:140857376-140858079	230	20	-	20.466
MIT_LM7	CAACCAGAAGGTGGCGCTCA	chrX:140857376-140858079	230	20	-	21.3601
REN_20	CCAACCAGAAGGTGGCGCTC	chrX:140857376-140858079	231	20	-	21.5237
MIT_LM2	AGGCCAATAGATGGCAGCA	chrX:141156559-141157403	365	19	-	21.0636
MIT_LM23	AGGCCAATAGATGGCAGCAT	chrX:141156559-141157403	364	20	-	7.00279
MIT_LM7	AGGCCAATAGATGGCAGCAT	chrX:141156559-141157403	364	20	-	12.6103
REN_20	TAGGCCAATAGATGGCAGCA	chrX:141156559-141157403	365	20	-	11.7703
MIT_LM2	ATACCACTAGGGGGCATTC	chrX:141158174-141158489	174	19	-	18.5456
MIT_LM23	ATACCACTAGGGGGCATTCT	chrX:141158174-141158489	173	20	-	11.8254
MIT_LM7	ATACCACTAGGGGGCATTCT	chrX:141158174-141158489	173	20	-	13.9187
REN_20	AATACCACTAGGGGGCATTC	chrX:141158174-141158489	174	20	-	4.09955
MIT_LM2	ACACCAGTAGAGGGCTGTC	chrX:141175304-141175914	251	19	+	13.5511
MIT_LM23	ACACCAGTAGAGGGCTGTCT	chrX:141175304-141175914	251	20	+	3.36881
MIT_LM7	ACACCAGTAGAGGGCTGTCT	chrX:141175304-141175914	251	20	+	16.5305
REN_20	GACACCAGTAGAGGGCTGTC	chrX:141175304-141175914	250	20	+	10.7763
MIT_LM2	TGGACTGCAGGGGGCAGTA	chrX:141212800-141213537	217	19	+	17.1498
MIT_LM23	TGGACTGCAGGGGGCAGTAT	chrX:141212800-141213537	217	20	+	6.94673
MIT_LM7	TGGACTGCAGGGGGCAGTAT	chrX:141212800-141213537	217	20	+	14.585
REN_20	CTGGACTGCAGGGGGCAGTA	chrX:141212800-141213537	216	20	+	13.8753
MIT_LM2	TGACCAGCAGAGGTCAGTG	chrX:141236539-141236991	185	19	+	22.2647
MIT_LM23	TGACCAGCAGAGGTCAGTGT	chrX:141236539-141236991	185	20	+	10.7777
MIT_LM7	TGACCAGCAGAGGTCAGTGT	chrX:141236539-141236991	185	20	+	21.0604
REN_20	ATGACCAGCAGAGGTCAGTG	chrX:141236539-141236991	184	20	+	14.7449
MIT_LM2	CAACCATTAGATGGCACTT	chrX:141535157-141535463	168	19	-	15.3384
MIT_LM23	CAACCATTAGATGGCACTTT	chrX:141535157-141535463	167	20	-	11.3583
MIT_LM7	CAACCATTAGATGGCACTTT	chrX:141535157-141535463	167	20	-	15.5006
REN_20	CCAACCATTAGATGGCACTT	chrX:141535157-141535463	168	20	-	8.6381
MIT_LM2	TAACCAGTAGGTGGCGCAA	chrX:141590032-141590797	394	19	+	17.7664
MIT_LM23	TAACCAGTAGGTGGCGCAAC	chrX:141590032-141590797	394	20	+	19.2391
MIT_LM7	TAACCAGTAGGTGGCGCAAC	chrX:141590032-141590797	394	20	+	19.6077
REN_20	GTAACCAGTAGGTGGCGCAA	chrX:141590032-141590797	393	20	+	21.2257
MIT_LM2	TGACCACTAGAGGTGAGCA	chrX:142200161-142201097	303	19	-	15.9067
MIT_LM23	TAGCCACACGATGTCACTAC	chrX:142200161-142201097	365	20	+	3.1596
MIT_LM7	TAGCCACACGATGTCACTAC	chrX:142200161-142201097	365	20	+	8.22186
REN_20	TTGACCACTAGAGGTGAGCA	chrX:142200161-142201097	303	20	-	3.33862
MIT_LM2	CCGCCACCAGATGGCGCTG	chrX:142314163-142314904	297	19	-	19.8524
MIT_LM23	CCGCCACCAGATGGCGCTGT	chrX:142314163-142314904	296	20	-	25.744
MIT_LM7	CCGCCACCAGATGGCGCTGT	chrX:142314163-142314904	296	20	-	28.0868
REN_20	TCCGCCACCAGATGGCGCTG	chrX:142314163-142314904	297	20	-	25.4058
MIT_LM2	TTGCCAGTAGGTGCCACCT	chrX:142358438-142358723	168	19	-	14.1877
MIT_LM23	TTGCCAGTAGGTGCCACCTT	chrX:142358438-142358723	167	20	-	12.5726
MIT_LM7	TTGCCAGTAGGTGCCACCTT	chrX:142358438-142358723	167	20	-	13.9935
REN_20	TTTGCCAGTAGGTGCCACCT	chrX:142358438-142358723	168	20	-	9.9061
MIT_LM2	TTGCCACTGGGTGGCAGCA	chrX:142372240-142372915	314	19	+	23.2716
MIT_LM23	TTGCCACTGGGTGGCAGCAC	chrX:142372240-142372915	314	20	+	9.86933
MIT_LM7	TTGCCACTGGGTGGCAGCAC	chrX:142372240-142372915	314	20	+	8.29774
REN_20	ATTGCCACTGGGTGGCAGCA	chrX:142372240-142372915	313	20	+	12.6483
MIT_LM2	ACACCAGAAGAGGGCATCA	chrX:142384109-142384350	172	19	-	16.4272
MIT_LM23	CAACCACATGGTGGCTCACA	chrX:142384109-142384350	134	20	+	6.58126
MIT_LM7	ACACCAGAAGAGGGCATCAG	chrX:142384109-142384350	171	20	-	8.28269
REN_20	TCAACCACATGGTGGCTCAC	chrX:142384109-142384350	133	20	+	7.36121
MIT_LM2	AGACCAGAAGAGGGCATCA	chrX:142526960-142527258	195	19	-	17.9731
MIT_LM23	AGACCAGAAGAGGGCATCAG	chrX:142526960-142527258	194	20	-	2.79078
MIT_LM7	AGACCAGAAGAGGGCATCAG	chrX:142526960-142527258	194	20	-	9.44823
REN_20	CAGACCAGAAGAGGGCATCA	chrX:142526960-142527258	195	20	-	5.3492
MIT_LM2	AGGCCAGAAGAGGGCATCA	chrX:142530003-142530231	80	19	-	18.4419
MIT_LM23	AGGCCAGAAGAGGGCATCAG	chrX:142530003-142530231	79	20	-	2.08373
MIT_LM7	AGGCCAGAAGAGGGCATCAG	chrX:142530003-142530231	79	20	-	10.0197
REN_20	GAGGCCAGAAGAGGGCATCA	chrX:142530003-142530231	80	20	-	7.36827
MIT_LM2	TCACCAGTAGAGGGCAGCA	chrX:142534744-142535478	228	19	-	24.5689
MIT_LM23	TCACCAGTAGAGGGCAGCAC	chrX:142534744-142535478	227	20	-	6.07671
MIT_LM7	TCACCAGTAGAGGGCAGCAC	chrX:142534744-142535478	227	20	-	14.631
REN_20	TTCACCAGTAGAGGGCAGCA	chrX:142534744-142535478	228	20	-	21.6104
MIT_LM2	TAACCACTAGGGGGCAGCC	chrX:142540057-142540965	388	19	-	25.0902
MIT_LM23	TAACCACTAGGGGGCAGCCA	chrX:142540057-142540965	387	20	-	11.6313
MIT_LM7	TAACCACTAGGGGGCAGCCA	chrX:142540057-142540965	387	20	-	12.2542
REN_20	GTAACCACTAGGGGGCAGCC	chrX:142540057-142540965	388	20	-	23.4074
MIT_LM2	GCGCCACTAGAGGGCCTAT	chrX:142554095-142554569	300	19	+	5.8349
MIT_LM23	AGGCCCTCTAGTGGCGCATG	chrX:142554095-142554569	297	20	-	-3.49273
MIT_LM7	GCGCCACTAGAGGGCCTATC	chrX:142554095-142554569	300	20	+	2.84271
REN_20	TGCGCCACTAGAGGGCCTAT	chrX:142554095-142554569	299	20	+	0.961938
MIT_LM2	AGGCCAGCAGAGGGCATTA	chrX:142647271-142647625	112	19	+	19.762
MIT_LM23	AGGCCAGCAGAGGGCATTAG	chrX:142647271-142647625	112	20	+	7.43681
MIT_LM7	AGGCCAGCAGAGGGCATTAG	chrX:142647271-142647625	112	20	+	16.8097
REN_20	TAGGCCAGCAGAGGGCATTA	chrX:142647271-142647625	111	20	+	8.34648
MIT_LM2	AGGCCAGAAGATGGCATTA	chrX:142747408-142747736	224	19	-	18.8136
MIT_LM23	TAGGCTGTAGATGGAGCTGG	chrX:142747408-142747736	91	20	+	8.51416
MIT_LM7	AGGCCAGAAGATGGCATTAG	chrX:142747408-142747736	223	20	-	14.6852
REN_20	TTAGGCTGTAGATGGAGCTG	chrX:142747408-142747736	90	20	+	7.10365
MIT_LM2	CTACCACTAGGGGTCTCAA	chrX:142806869-142807225	118	19	+	11.1651
MIT_LM23	CTACCACTAGGGGTCTCAAG	chrX:142806869-142807225	118	20	+	8.38499
MIT_LM7	CTACCACTAGGGGTCTCAAG	chrX:142806869-142807225	118	20	+	7.72404
REN_20	CCTACCACTAGGGGTCTCAA	chrX:142806869-142807225	117	20	+	8.1424
MIT_LM2	TGAACAGCAGATGGCAGCA	chrX:142808285-142809221	347	19	-	22.3354
MIT_LM23	TGAACAGCAGATGGCAGCAA	chrX:142808285-142809221	346	20	-	10.2761
MIT_LM7	TGAACAGCAGATGGCAGCAA	chrX:142808285-142809221	346	20	-	15.059
REN_20	ATGAACAGCAGATGGCAGCA	chrX:142808285-142809221	347	20	-	14.1818
MIT_LM2	TGGCCACTAGGGCGCGCTA	chrX:142812903-142813515	415	19	+	9.15131
MIT_LM23	TGGCCACTAGGGCGCGCTAA	chrX:142812903-142813515	415	20	+	17.0908
MIT_LM7	TGGCCACTAGGGCGCGCTAA	chrX:142812903-142813515	415	20	+	11.7387
REN_20	CTGGCCACTAGGGCGCGCTA	chrX:142812903-142813515	414	20	+	15.8097
MIT_LM2	TCACCACCAGGTGGCAGCA	chrX:142818093-142818541	391	19	+	25.8752
MIT_LM23	TCACCACCAGGTGGCAGCAG	chrX:142818093-142818541	391	20	+	18.2834
MIT_LM7	TCACCACCAGGTGGCAGCAG	chrX:142818093-142818541	391	20	+	15.2126
REN_20	TTCACCACCAGGTGGCAGCA	chrX:142818093-142818541	390	20	+	23.5161
MIT_LM2	TGTACACTAGAGGGCGCTC	chrX:142821620-142822361	361	19	+	16.3028
MIT_LM23	TGTACACTAGAGGGCGCTCT	chrX:142821620-142822361	361	20	+	14.8934
MIT_LM7	TGTACACTAGAGGGCGCTCT	chrX:142821620-142822361	361	20	+	20.3818
REN_20	GTGTACACTAGAGGGCGCTC	chrX:142821620-142822361	360	20	+	6.80894
MIT_LM2	ATCCCTCTAGGGGGCAGTA	chrX:143051494-143052042	197	19	-	17.8172
MIT_LM23	ATCCCTCTAGGGGGCAGTAT	chrX:143051494-143052042	196	20	-	4.49207
MIT_LM7	ATCCCTCTAGGGGGCAGTAT	chrX:143051494-143052042	196	20	-	10.4319
REN_20	GATCCCTCTAGGGGGCAGTA	chrX:143051494-143052042	197	20	-	2.44676
MIT_LM2	TGGCCACTAGAGGGCGCTG	chrX:143058781-143059632	224	19	-	22.1806
MIT_LM23	TGGCCACTAGAGGGCGCTGC	chrX:143058781-143059632	223	20	-	21.1748
MIT_LM7	TGGCCACTAGAGGGCGCTGC	chrX:143058781-143059632	223	20	-	24.4413
REN_20	GTGGCCACTAGAGGGCGCTG	chrX:143058781-143059632	224	20	-	26.34
MIT_LM2	TGGCCAGAAGGTGGTGCTG	chrX:143098779-143099465	434	19	+	12.8186
MIT_LM23	TGGCCAGAAGGTGGTGCTGC	chrX:143098779-143099465	434	20	+	24.5199
MIT_LM7	TGGCCAGAAGGTGGTGCTGC	chrX:143098779-143099465	434	20	+	23.2241
REN_20	TTGGCCAGAAGGTGGTGCTG	chrX:143098779-143099465	433	20	+	20.7671
MIT_LM2	TGGCCTGGAGAGAGTACTA	chrX:143112583-143112820	105	19	+	2.35955
MIT_LM23	TGGCCTGGAGAGAGTACTAC	chrX:143112583-143112820	105	20	+	-1.71876
MIT_LM7	TGGCCTGGAGAGAGTACTAC	chrX:143112583-143112820	105	20	+	3.65257
REN_20	GTGGCCTGGAGAGAGTACTA	chrX:143112583-143112820	104	20	+	8.06205
MIT_LM2	ATGCCACTAGGTGGCAGTC	chrX:143275165-143275846	236	19	-	24.154
MIT_LM23	ATGCCACTAGGTGGCAGTCA	chrX:143275165-143275846	235	20	-	15.2455
MIT_LM7	ATGCCACTAGGTGGCAGTCA	chrX:143275165-143275846	235	20	-	16.301
REN_20	TATGCCACTAGGTGGCAGTC	chrX:143275165-143275846	236	20	-	13.0311
MIT_LM2	CTACCACAAGATGGCAGTG	chrX:143444431-143445182	362	19	-	24.1603
MIT_LM23	CTACCACAAGATGGCAGTGT	chrX:143444431-143445182	361	20	-	15.8093
MIT_LM7	CTACCACAAGATGGCAGTGT	chrX:143444431-143445182	361	20	-	20.1402
REN_20	TCTACCACAAGATGGCAGTG	chrX:143444431-143445182	362	20	-	19.0077
MIT_LM2	GCACCACTAGGTGGCACAA	chrX:143448765-143449691	360	19	-	20.9
MIT_LM23	GCACCACTAGGTGGCACAAT	chrX:143448765-143449691	359	20	-	18.4942
MIT_LM7	GCACCACTAGGTGGCACAAT	chrX:143448765-143449691	359	20	-	16.7635
REN_20	AGCACCACTAGGTGGCACAA	chrX:143448765-143449691	360	20	-	19.0712
MIT_LM2	CATCCAGAGGGTGGCACAA	chrX:143462647-143463210	170	19	+	14.6227
MIT_LM23	CATCCAGAGGGTGGCACAAT	chrX:143462647-143463210	170	20	+	6.08009
MIT_LM7	CATCCAGAGGGTGGCACAAT	chrX:143462647-143463210	170	20	+	11.1959
REN_20	TCATCCAGAGGGTGGCACAA	chrX:143462647-143463210	169	20	+	1.24505
MIT_LM2	GTCACATTGGAAGGCTGAG	chrX:143544131-143544525	43	19	-	-8.28721
MIT_LM23	ACACAGCTAGGAGGCGCTAG	chrX:143544131-143544525	150	20	+	0.0607294
MIT_LM7	ACACAGCTAGGAGGCGCTAG	chrX:143544131-143544525	150	20	+	-0.358923
REN_20	GGAACCAAGAGTGGAAGGAG	chrX:143544131-143544525	110	20	+	-4.05356
MIT_LM2	TGGTCACTAGGGGGCGATA	chrX:143668034-143668811	408	19	-	15.9312
MIT_LM23	TGGTCACTAGGGGGCGATAT	chrX:143668034-143668811	407	20	-	14.6723
MIT_LM7	TGGTCACTAGGGGGCGATAT	chrX:143668034-143668811	407	20	-	15.9714
REN_20	GTGGTCACTAGGGGGCGATA	chrX:143668034-143668811	408	20	-	7.04252
MIT_LM2	TGGCCACAAGGAGGCACTG	chrX:143735804-143736518	371	19	+	17.5924
MIT_LM23	TGGCCACAAGGAGGCACTGT	chrX:143735804-143736518	371	20	+	18.3112
MIT_LM7	TGGCCACAAGGAGGCACTGT	chrX:143735804-143736518	371	20	+	17.2057
REN_20	CTGGCCACAAGGAGGCACTG	chrX:143735804-143736518	370	20	+	15.3946
MIT_LM2	CCAGCAGTAGATGGCAGCA	chrX:143739198-143739573	147	19	+	18.514
MIT_LM23	CCAGCAGTAGATGGCAGCAC	chrX:143739198-143739573	147	20	+	3.15754
MIT_LM7	CCAGCAGTAGATGGCAGCAC	chrX:143739198-143739573	147	20	+	11.2233
REN_20	GCCAGCAGTAGATGGCAGCA	chrX:143739198-143739573	146	20	+	11.2722
MIT_LM2	GGGCCACAAGATGGCAGCA	chrX:143996636-143997205	312	19	-	25.2174
MIT_LM23	GGGCCACAAGATGGCAGCAT	chrX:143996636-143997205	311	20	-	12.1678
MIT_LM7	GGGCCACAAGATGGCAGCAT	chrX:143996636-143997205	311	20	-	15.3805
REN_20	GGGGCCACAAGATGGCAGCA	chrX:143996636-143997205	312	20	-	22.7691
MIT_LM2	TGACCACCAGGGGGCGAGC	chrX:144403118-144404276	553	19	+	15.7458
MIT_LM23	TGACCACCAGGGGGCGAGCC	chrX:144403118-144404276	553	20	+	17.113
MIT_LM7	TGACCACCAGGGGGCGAGCC	chrX:144403118-144404276	553	20	+	14.5302
REN_20	TTGACCACCAGGGGGCGAGC	chrX:144403118-144404276	552	20	+	17.1586
MIT_LM2	TGACCAAAAGGTGGCAGTA	chrX:144645476-144645892	107	19	-	20.7558
MIT_LM23	TGACCAAAAGGTGGCAGTAA	chrX:144645476-144645892	106	20	-	13.425
MIT_LM7	TGACCAAAAGGTGGCAGTAA	chrX:144645476-144645892	106	20	-	11.9127
REN_20	ATGACCAAAAGGTGGCAGTA	chrX:144645476-144645892	107	20	-	17.9973
MIT_LM2	AGGCCGGAAGAGGGCAAGA	chrX:144707181-144707602	170	19	+	9.48634
MIT_LM23	GTACCTGAAGAGGCCGGAAG	chrX:144707181-144707602	160	20	+	-4.67817
MIT_LM7	AGGCCGGAAGAGGGCAAGAA	chrX:144707181-144707602	170	20	+	4.20404
REN_20	AGTACCTGAAGAGGCCGGAA	chrX:144707181-144707602	159	20	+	6.24317
MIT_LM2	CAACCACACGATGGCAGTA	chrX:145307283-145307635	129	19	-	11.9327
MIT_LM23	CAACCACACGATGGCAGTAA	chrX:145307283-145307635	128	20	-	2.8429
MIT_LM7	CAACCACACGATGGCAGTAA	chrX:145307283-145307635	128	20	-	7.3748
REN_20	ACAACCACACGATGGCAGTA	chrX:145307283-145307635	129	20	-	9.34526
MIT_LM2	TGAACACAAGAGGGAGCTT	chrX:145399102-145399762	327	19	-	6.17652
MIT_LM23	TGAACACAAGAGGGAGCTTT	chrX:145399102-145399762	326	20	-	13.512
MIT_LM7	TGAACACAAGAGGGAGCTTT	chrX:145399102-145399762	326	20	-	13.1665
REN_20	CTGAACACAAGAGGGAGCTT	chrX:145399102-145399762	327	20	-	8.103
MIT_LM2	TGACCACCAGATGGCAGTT	chrX:145672737-145673328	231	19	-	24.0172
MIT_LM23	TGACCACCAGATGGCAGTTG	chrX:145672737-145673328	230	20	-	17.7056
MIT_LM7	TGACCACCAGATGGCAGTTG	chrX:145672737-145673328	230	20	-	18.2325
REN_20	TTGACCACCAGATGGCAGTT	chrX:145672737-145673328	231	20	-	20.7945
MIT_LM2	TGACCACTAGGGGGCCGCA	chrX:146979786-146980547	337	19	+	19.1208
MIT_LM23	TGACCACTAGGGGGCCGCAA	chrX:146979786-146980547	337	20	+	9.03308
MIT_LM7	TTACCAGAAGATGAAAATGG	chrX:146979786-146980547	572	20	+	8.94806
REN_20	ATGACCACTAGGGGGCCGCA	chrX:146979786-146980547	336	20	+	15.6097
MIT_LM2	TAGCCACAAGATGGCAGTA	chrX:147055553-147056320	368	19	+	26.1401
MIT_LM23	TAGCCACAAGATGGCAGTAC	chrX:147055553-147056320	368	20	+	11.3898
MIT_LM7	TAGCCACAAGATGGCAGTAC	chrX:147055553-147056320	368	20	+	16.953
REN_20	GTAGCCACAAGATGGCAGTA	chrX:147055553-147056320	367	20	+	21.0232
MIT_LM2	GTATCAGATGATTGAAGCA	chrX:147071417-147071836	232	19	-	-4.25189
MIT_LM23	GCCCAAGCAGATGAGGTAGT	chrX:147071417-147071836	279	20	-	-9.0552
MIT_LM7	GCCCAAGCAGATGAGGTAGT	chrX:147071417-147071836	279	20	-	-0.603349
REN_20	TGTATCAGATGATTGAAGCA	chrX:147071417-147071836	232	20	-	-14.1077
MIT_LM2	TTGCCAGAAGAGGGCATCA	chrX:147167794-147168073	164	19	-	19.7181
MIT_LM23	TTGCCAGAAGAGGGCATCAG	chrX:147167794-147168073	163	20	-	4.67365
MIT_LM7	TTGCCAGAAGAGGGCATCAG	chrX:147167794-147168073	163	20	-	10.916
REN_20	ATTGCCAGAAGAGGGCATCA	chrX:147167794-147168073	164	20	-	13.3513
MIT_LM2	GACCCACATGGTGGCAGAA	chrX:147470029-147470302	160	19	-	14.6806
MIT_LM23	CTGCCACCATGTGGGTCTTG	chrX:147470029-147470302	162	20	+	9.66042
MIT_LM7	CTGCCACCATGTGGGTCTTG	chrX:147470029-147470302	162	20	+	4.32519
REN_20	AGACCCACATGGTGGCAGAA	chrX:147470029-147470302	160	20	-	0.045485
MIT_LM2	TTGTCAGAAGATGTCAGTG	chrX:147489692-147490047	43	19	-	17.0737
MIT_LM23	TTGTCAGAAGATGTCAGTGT	chrX:147489692-147490047	42	20	-	3.73299
MIT_LM7	TTGTCAGAAGATGTCAGTGT	chrX:147489692-147490047	42	20	-	15.3186
REN_20	ATTGTCAGAAGATGTCAGTG	chrX:147489692-147490047	43	20	-	0.188662
MIT_LM2	CGGACACTAGAGGGCAGCA	chrX:147608461-147609549	410	19	-	22.9534
MIT_LM23	CGGACACTAGAGGGCAGCAA	chrX:147608461-147609549	409	20	-	4.47446
MIT_LM7	CGGACACTAGAGGGCAGCAA	chrX:147608461-147609549	409	20	-	9.79075
REN_20	TCGGACACTAGAGGGCAGCA	chrX:147608461-147609549	410	20	-	14.5618
MIT_LM2	GGAACAGCAGAGGGAGACA	chrX:150306089-150306363	9	19	-	5.61207
MIT_LM23	GGAACAGCAGAGGGAGACAA	chrX:150306089-150306363	8	20	-	6.83009
MIT_LM7	GGAACAGCAGAGGGAGACAA	chrX:150306089-150306363	8	20	-	9.92183
REN_20	TGGAACAGCAGAGGGAGACA	chrX:150306089-150306363	9	20	-	3.72586
MIT_LM2	TGGCCACTAGAGGGAAGTC	chrX:150308598-150308828	68	19	+	19.8874
MIT_LM23	TGGCCACTAGAGGGAAGTCC	chrX:150308598-150308828	68	20	+	9.63381
MIT_LM7	TGGCCACTAGAGGGAAGTCC	chrX:150308598-150308828	68	20	+	14.7747
REN_20	ATGGCCACTAGAGGGAAGTC	chrX:150308598-150308828	67	20	+	21.4932
MIT_LM2	CAGCCTGCAGGGGGAGCTG	chrX:150449226-150449591	161	19	+	6.51127
MIT_LM23	CAGCCTGCAGGGGGAGCTGG	chrX:150449226-150449591	161	20	+	14.3803
MIT_LM7	CAGCCTGCAGGGGGAGCTGG	chrX:150449226-150449591	161	20	+	17.6493
REN_20	TCAGCCTGCAGGGGGAGCTG	chrX:150449226-150449591	160	20	+	21.3711
MIT_LM2	TGGCCGCTAGATGGCAATG	chrX:150458786-150459129	139	19	-	16.4269
MIT_LM23	TGGCCGCTAGATGGCAATGT	chrX:150458786-150459129	138	20	-	12.4412
MIT_LM7	TGGCCGCTAGATGGCAATGT	chrX:150458786-150459129	138	20	-	16.7847
REN_20	GTGGCCGCTAGATGGCAATG	chrX:150458786-150459129	139	20	-	12.7992
MIT_LM2	TGACCAGTAGATGGCAATA	chrX:150477833-150478766	183	19	-	22.9529
MIT_LM23	AAGCCACTAGGTGGCAATGT	chrX:150477833-150478766	736	20	+	16.0195
MIT_LM7	AAGCCACTAGGTGGCAATGT	chrX:150477833-150478766	736	20	+	19.6097
REN_20	CTGACCAGTAGATGGCAATA	chrX:150477833-150478766	183	20	-	12.1893
MIT_LM2	AGTCCAGAAGATGCAGTTA	chrX:150510634-150511047	170	19	+	-0.331543
MIT_LM23	ATTACACTAGGGGCAGCAAC	chrX:150510634-150511047	195	20	+	1.09634
MIT_LM7	AGTCCAGAAGATGCAGTTAC	chrX:150510634-150511047	170	20	+	6.56805
REN_20	TCATCTAGCAGACTGCAGTG	chrX:150510634-150511047	254	20	-	-14.5368
MIT_LM2	CAACCACATGGTGGCGCAC	chrX:150662844-150663268	150	19	-	10.7824
MIT_LM23	CAACCACATGGTGGCGCACA	chrX:150662844-150663268	149	20	-	12.8675
MIT_LM7	TCTCCAACACATGGTGCTGG	chrX:150662844-150663268	335	20	-	11.1475
REN_20	GCAACCACATGGTGGCGCAC	chrX:150662844-150663268	150	20	-	11.8399
MIT_LM2	CAGCCACCTGGTGGCAGTA	chrX:150709455-150709824	156	19	+	21.2618
MIT_LM23	CTGCCACCAGGTGGCTGGCA	chrX:150709455-150709824	153	20	-	12.2527
MIT_LM7	CAGCCACCTGGTGGCAGTAT	chrX:150709455-150709824	156	20	+	14.2924
REN_20	ACTGCCACCAGGTGGCTGGC	chrX:150709455-150709824	154	20	-	21.0162
MIT_LM2	GCACCAGAAGAGGGCGCAA	chrX:150963133-150963422	81	19	+	13.9359
MIT_LM23	GCACCAGAAGAGGGCGCAAG	chrX:150963133-150963422	81	20	+	10.1123
MIT_LM7	GCACCAGAAGAGGGCGCAAG	chrX:150963133-150963422	81	20	+	15.7022
REN_20	TGCACCAGAAGAGGGCGCAA	chrX:150963133-150963422	80	20	+	19.8143
MIT_LM2	GCCACTGTTGGTGGCAGCT	chrX:151117010-151117986	627	19	-	3.44106
MIT_LM23	TTTCCACTGGGGGCTTCCCT	chrX:151117010-151117986	606	20	+	1.49428
MIT_LM7	CACACAGCAAAGGAGGCTGC	chrX:151117010-151117986	49	20	-	3.07643
REN_20	GCCACCAACAGTGGCCAGGG	chrX:151117010-151117986	631	20	+	2.1571
MIT_LM2	AGGCCAGAAGAGGGCACCA	chrX:151172244-151172574	159	19	-	22.1558
MIT_LM23	AGGCCAGAAGAGGGCACCAG	chrX:151172244-151172574	158	20	-	8.39718
MIT_LM7	AGGCCAGAAGAGGGCACCAG	chrX:151172244-151172574	158	20	-	16.1701
REN_20	CAGGCCAGAAGAGGGCACCA	chrX:151172244-151172574	159	20	-	16.1422
MIT_LM2	CAACCACATGGTGGCGCCA	chrX:151173170-151173527	166	19	-	14.2604
MIT_LM23	CAACCACATGGTGGCGCCAT	chrX:151173170-151173527	165	20	-	15.675
MIT_LM7	CAACCACATGGTGGCGCCAT	chrX:151173170-151173527	165	20	-	11.4408
REN_20	GCAACCACATGGTGGCGCCA	chrX:151173170-151173527	166	20	-	13.1695
MIT_LM2	CTGCCACTAGGGGAAGTTG	chrX:151198412-151198848	139	19	-	2.24017
MIT_LM23	CTGCCACTAGGGGAAGTTGC	chrX:151198412-151198848	138	20	-	8.97583
MIT_LM7	CTGCCACTAGGGGAAGTTGC	chrX:151198412-151198848	138	20	-	6.09276
REN_20	CCTGCCACTAGGGGAAGTTG	chrX:151198412-151198848	139	20	-	2.41943
MIT_LM2	AGGCCAGGAGAGGGCGCTA	chrX:151313742-151314076	194	19	-	15.2619
MIT_LM23	AAGCCACCATGTGGTGTTGG	chrX:151313742-151314076	142	20	-	11.6681
MIT_LM7	AGGCCAGGAGAGGGCGCTAG	chrX:151313742-151314076	193	20	-	20.302
REN_20	GAGGCCAGGAGAGGGCGCTA	chrX:151313742-151314076	194	20	-	16.6379
MIT_LM2	ATGCCAGAAGAGGGCACCA	chrX:151354430-151354682	171	19	-	21.481
MIT_LM23	ATGCCAGAAGAGGGCACCAG	chrX:151354430-151354682	170	20	-	7.82423
MIT_LM7	ATGCCAGAAGAGGGCACCAG	chrX:151354430-151354682	170	20	-	15.6596
REN_20	TATGCCAGAAGAGGGCACCA	chrX:151354430-151354682	171	20	-	13.9829
MIT_LM2	TTACCAGTAGAGGGCAGTG	chrX:151947105-151947394	79	19	+	24.8061
MIT_LM23	TTACCAGTAGAGGGCAGTGG	chrX:151947105-151947394	79	20	+	10.8272
MIT_LM7	TTACCAGTAGAGGGCAGTGG	chrX:151947105-151947394	79	20	+	20.3873
REN_20	TTTACCAGTAGAGGGCAGTG	chrX:151947105-151947394	78	20	+	20.4666
MIT_LM2	TGTCCACCAGAGGGAGCCT	chrX:152147267-152147999	367	19	-	10.7109
MIT_LM23	TGTCCACCAGAGGGAGCCTG	chrX:152147267-152147999	366	20	-	16.5631
MIT_LM7	TGTCCACCAGAGGGAGCCTG	chrX:152147267-152147999	366	20	-	14.1594
REN_20	CTGTCCACCAGAGGGAGCCT	chrX:152147267-152147999	367	20	-	14.0735
MIT_LM2	TCGCCTCTAGGGGGCAGGG	chrX:152151657-152152193	254	19	-	18.1138
MIT_LM23	TCGCCTCTAGGGGGCAGGGA	chrX:152151657-152152193	253	20	-	5.32857
MIT_LM7	TCGCCTCTAGGGGGCAGGGA	chrX:152151657-152152193	253	20	-	6.96872
REN_20	TTCGCCTCTAGGGGGCAGGG	chrX:152151657-152152193	254	20	-	20.091
MIT_LM2	TGGACACTAGAGGGCACTG	chrX:152174998-152175876	467	19	-	22.2907
MIT_LM23	TGGACACTAGAGGGCACTGA	chrX:152174998-152175876	466	20	-	13.5471
MIT_LM7	TGGACACTAGAGGGCACTGA	chrX:152174998-152175876	466	20	-	18.7653
REN_20	GTGGACACTAGAGGGCACTG	chrX:152174998-152175876	467	20	-	15.2363
MIT_LM2	AGGCCAGAAGAGGGCACCA	chrX:152186823-152187151	142	19	+	22.1558
MIT_LM23	AGGCCAGAAGAGGGCACCAG	chrX:152186823-152187151	142	20	+	8.39718
MIT_LM7	AGGCCAGAAGAGGGCACCAG	chrX:152186823-152187151	142	20	+	16.1701
REN_20	GAGGCCAGAAGAGGGCACCA	chrX:152186823-152187151	141	20	+	16.7008
MIT_LM2	ATACCAGAAGGGGGCGTCA	chrX:152236340-152236735	163	19	+	12.7596
MIT_LM23	ATACCAGAAGGGGGCGTCAG	chrX:152236340-152236735	163	20	+	8.88758
MIT_LM7	ATACCAGAAGGGGGCGTCAG	chrX:152236340-152236735	163	20	+	9.7946
REN_20	GCAACCACATGATGGCTCAC	chrX:152236340-152236735	35	20	-	7.6423
MIT_LM2	GTACCAGAAGAGGGCATCA	chrX:152240696-152241362	526	19	+	17.4907
MIT_LM23	CAACCACAAGATGGCTCACA	chrX:152240696-152241362	391	20	-	10.2516
MIT_LM7	CAACCACAAGATGGCTCACA	chrX:152240696-152241362	391	20	-	12.2265
REN_20	GCAACCACAAGATGGCTCAC	chrX:152240696-152241362	392	20	-	17.2608
MIT_LM2	ACTCCAGAAGAGGGCGCCA	chrX:152242869-152243695	437	19	+	15.2008
MIT_LM23	ACTCCAGAAGAGGGCGCCAG	chrX:152242869-152243695	437	20	+	8.04288
MIT_LM7	ACTCCAGAAGAGGGCGCCAG	chrX:152242869-152243695	437	20	+	15.534
REN_20	CACTCCAGAAGAGGGCGCCA	chrX:152242869-152243695	436	20	+	6.31038
MIT_LM2	AAGCCAGGTGGTGGCAGCA	chrX:152307911-152308406	246	19	-	14.8239
MIT_LM23	GTGGCAGCAGAGGCTGCTAG	chrX:152307911-152308406	235	20	-	5.96793
MIT_LM7	GTGGCAGCAGAGGCTGCTAG	chrX:152307911-152308406	235	20	-	12.273
REN_20	CAAGCCAGGTGGTGGCAGCA	chrX:152307911-152308406	246	20	-	3.7376
MIT_LM2	AGGCCAGAAGAGGGCATAG	chrX:152323464-152324092	294	19	-	15.5426
MIT_LM23	AGGCCAGAAGAGGGCATAGT	chrX:152323464-152324092	293	20	-	3.03156
MIT_LM7	AGGCCAGAAGAGGGCATAGT	chrX:152323464-152324092	293	20	-	13.6721
REN_20	GAGGCCAGAAGAGGGCATAG	chrX:152323464-152324092	294	20	-	5.96552
MIT_LM2	ATTGCACCAGAGGTGAGCA	chrX:152352613-152352956	306	19	+	7.0081
MIT_LM23	CAGTCTGTAGCTGAGGCTCA	chrX:152352613-152352956	102	20	+	-3.60224
MIT_LM7	ATTGCACCAGAGGTGAGCAG	chrX:152352613-152352956	306	20	+	0.909944
REN_20	TGCACCAGAGGTGAGCAGGC	chrX:152352613-152352956	308	20	+	-9.21974
MIT_LM2	TTTCCACTAGATGGCAGGA	chrX:152618204-152618820	397	19	+	24.0357
MIT_LM23	TTTCCACTAGATGGCAGGAG	chrX:152618204-152618820	397	20	+	8.79052
MIT_LM7	TTTCCACTAGATGGCAGGAG	chrX:152618204-152618820	397	20	+	12.0137
REN_20	CTTTCCACTAGATGGCAGGA	chrX:152618204-152618820	396	20	+	10.7381
MIT_LM2	GGGCCAGTAGGTGGCATCA	chrX:152676361-152676810	201	19	-	20.0093
MIT_LM23	GGGCCAGTAGGTGGCATCAG	chrX:152676361-152676810	200	20	-	11.3383
MIT_LM7	GGGCCAGTAGGTGGCATCAG	chrX:152676361-152676810	200	20	-	12.7719
REN_20	GGGGCCAGTAGGTGGCATCA	chrX:152676361-152676810	201	20	-	14.8846
MIT_LM2	CAGTCAGCAGAGGGCACTG	chrX:152705343-152705744	198	19	+	18.8559
MIT_LM23	CAGTCAGCAGAGGGCACTGG	chrX:152705343-152705744	198	20	+	8.28471
MIT_LM7	CAGTCAGCAGAGGGCACTGG	chrX:152705343-152705744	198	20	+	21.6488
REN_20	ACAGTCAGCAGAGGGCACTG	chrX:152705343-152705744	197	20	+	15.1699
MIT_LM2	TATCCACAAGATGGCAGCA	chrX:152834731-152835420	427	19	-	24.8633
MIT_LM23	TATCCACAAGATGGCAGCAA	chrX:152834731-152835420	426	20	-	8.71165
MIT_LM7	TATCCACAAGATGGCAGCAA	chrX:152834731-152835420	426	20	-	11.8708
REN_20	TTATCCACAAGATGGCAGCA	chrX:152834731-152835420	427	20	-	11.7107
MIT_LM2	TGGCCACAAGAGGGCAGTG	chrX:152918057-152918665	352	19	+	25.9834
MIT_LM23	TGGCCACAAGAGGGCAGTGG	chrX:152918057-152918665	352	20	+	11.9058
MIT_LM7	TGGCCACAAGAGGGCAGTGG	chrX:152918057-152918665	352	20	+	18.116
REN_20	GTGGCCACAAGAGGGCAGTG	chrX:152918057-152918665	351	20	+	24.2811
MIT_LM2	TGGCCACTGGAGAGCGATA	chrX:152927097-152927322	78	19	+	8.70567
MIT_LM23	TGGCCACTGGAGAGCGATAC	chrX:152927097-152927322	78	20	+	1.92455
MIT_LM7	GTGGCAGGAGGTGGCATCTG	chrX:152927097-152927322	105	20	-	3.82411
REN_20	TGTGGCAGGAGGTGGCATCT	chrX:152927097-152927322	106	20	-	-0.920532
MIT_LM2	TTGCCAGAAGAGGGCAGCA	chrX:153155087-153155766	394	19	+	24.4991
MIT_LM23	TTGCCAGAAGAGGGCAGCAG	chrX:153155087-153155766	394	20	+	6.06658
MIT_LM7	TTGCCAGAAGAGGGCAGCAG	chrX:153155087-153155766	394	20	+	14.0421
REN_20	CTTGCCAGAAGAGGGCAGCA	chrX:153155087-153155766	393	20	+	22.2925
MIT_LM2	ACGCCAGAAGAGGGCATCA	chrX:153174757-153175284	413	19	-	16.896
MIT_LM23	ATGCCAGGAGAGGGCGCCAG	chrX:153174757-153175284	213	20	-	8.67292
MIT_LM7	ATGCCAGGAGAGGGCGCCAG	chrX:153174757-153175284	213	20	-	16.5217
REN_20	CATGCCAGGAGAGGGCGCCA	chrX:153174757-153175284	214	20	-	15.2608
MIT_LM2	CTGCCAGAAGAGGGCATCA	chrX:153199254-153199480	123	19	-	18.6798
MIT_LM23	CAACCACATGGTGGCTCACA	chrX:153199254-153199480	85	20	+	6.58126
MIT_LM7	CTGCCAGAAGAGGGCATCAG	chrX:153199254-153199480	122	20	-	10.4194
REN_20	CCTGCCAGAAGAGGGCATCA	chrX:153199254-153199480	123	20	-	13.5573
MIT_LM2	CCTCCAGTAGATGGCTCCA	chrX:153366764-153367197	166	19	-	14.1731
MIT_LM23	CCTCCAGTAGATGGCTCCAC	chrX:153366764-153367197	165	20	-	8.14371
MIT_LM7	CCTCCAGTAGATGGCTCCAC	chrX:153366764-153367197	165	20	-	15.7916
REN_20	CCCTCCAGTAGATGGCTCCA	chrX:153366764-153367197	166	20	-	10.6541
MIT_LM2	GTGCCACATGATGGCAGCA	chrX:153389281-153389796	173	19	+	19.789
MIT_LM23	CTGCCATCATGTGGCACTCT	chrX:153389281-153389796	170	20	-	12.0423
MIT_LM7	CTGCCATCATGTGGCACTCT	chrX:153389281-153389796	170	20	-	10.8228
REN_20	AGTGCCACATGATGGCAGCA	chrX:153389281-153389796	172	20	+	10.6017
MIT_LM2	CCCCCACAAGGGGGCGCGC	chrX:153505920-153506277	244	19	-	12.5014
MIT_LM23	CCCCCACAAGGGGGCGCGCC	chrX:153505920-153506277	243	20	-	10.1709
MIT_LM7	CCCCCACAAGGGGGCGCGCC	chrX:153505920-153506277	243	20	-	12.1305
REN_20	ACCCCCACAAGGGGGCGCGC	chrX:153505920-153506277	244	20	-	14.4845
MIT_LM2	GACACACTAGGTGGCGATA	chrX:153636363-153636690	70	19	+	11.3948
MIT_LM23	GACACACTAGGTGGCGATAT	chrX:153636363-153636690	70	20	+	11.0972
MIT_LM7	GACACACTAGGTGGCGATAT	chrX:153636363-153636690	70	20	+	14.4768
REN_20	GGACACACTAGGTGGCGATA	chrX:153636363-153636690	69	20	+	-6.22723
MIT_LM2	AGGCCGCCAGGGGGCATTG	chrX:153640633-153641049	168	19	-	12.3739
MIT_LM23	AGGCCGCCAGGGGGCATTGG	chrX:153640633-153641049	167	20	-	7.91841
MIT_LM7	AGGCCGCCAGGGGGCATTGG	chrX:153640633-153641049	167	20	-	10.887
REN_20	TAGGCCGCCAGGGGGCATTG	chrX:153640633-153641049	168	20	-	7.50708
MIT_LM2	AGGCCAGAAGAGGGCACTG	chrX:153719633-153719932	174	19	-	21.5218
MIT_LM23	AGGCCAGAAGAGGGCACTGG	chrX:153719633-153719932	173	20	-	11.2188
MIT_LM7	AGGCCAGAAGAGGGCACTGG	chrX:153719633-153719932	173	20	-	21.6237
REN_20	GAGGCCAGAAGAGGGCACTG	chrX:153719633-153719932	174	20	-	16.0928
MIT_LM2	ATGCCAGAAGAGGGCAACA	chrX:153749235-153749671	177	19	+	19.0144
MIT_LM23	ATGCCAGAAGAGGGCAACAA	chrX:153749235-153749671	177	20	+	3.7361
MIT_LM7	ATGCCAGAAGAGGGCAACAA	chrX:153749235-153749671	177	20	+	11.3219
REN_20	CAAGCCAGAAGAGGGCATCA	chrX:153749235-153749671	363	20	+	5.17013
MIT_LM2	GAACCAGCAGATGTCATCC	chrX:155097997-155098432	186	19	+	14.6429
MIT_LM23	GAACCAGCAGATGTCATCCT	chrX:155097997-155098432	186	20	+	5.39844
MIT_LM7	GAACCAGCAGATGTCATCCT	chrX:155097997-155098432	186	20	+	12.8246
REN_20	GGAACCAGCAGATGTCATCC	chrX:155097997-155098432	185	20	+	3.9708
MIT_LM2	GTACCACTAGGTGGCAGCA	chrX:155317873-155318960	323	19	-	25.0904
MIT_LM23	GTACCACTAGGTGGCAGCAC	chrX:155317873-155318960	322	20	-	14.8943
MIT_LM7	GTACCACTAGGTGGCAGCAC	chrX:155317873-155318960	322	20	-	13.2781
REN_20	AGTACCACTAGGTGGCAGCA	chrX:155317873-155318960	323	20	-	19.8643
MIT_LM2	TTGCCATTTGAGGTCACTG	chrX:155375460-155375902	383	19	-	11.9571
MIT_LM23	CTTCCACTAGATGGTGACAA	chrX:155375460-155375902	185	20	+	14.861
MIT_LM7	CTTCCACTAGATGGTGACAA	chrX:155375460-155375902	185	20	+	11.3186
REN_20	ACTTCCACTAGATGGTGACA	chrX:155375460-155375902	184	20	+	1.05303
MIT_LM2	ATGCCAGAAGAGGGAGCCA	chrX:155376409-155377197	327	19	-	10.4086
MIT_LM23	ATGCCAGAAGAGGGAGCCAG	chrX:155376409-155377197	326	20	-	9.65784
MIT_LM7	ATGCCAGAAGAGGGAGCCAG	chrX:155376409-155377197	326	20	-	13.6123
REN_20	AATGCCAGAAGAGGGAGCCA	chrX:155376409-155377197	327	20	-	12.4475
MIT_LM2	CAGCCTCAAGGGGGAACCA	chrX:155643766-155644497	393	19	+	11.4272
MIT_LM23	CAGCCTCAAGGGGGAACCAA	chrX:155643766-155644497	393	20	+	7.12619
MIT_LM7	CAGCCTCAAGGGGGAACCAA	chrX:155643766-155644497	393	20	+	4.79569
REN_20	ACAGCCTCAAGGGGGAACCA	chrX:155643766-155644497	392	20	+	18.4318
MIT_LM2	TTCTCCATTGGGGGCGCTG	chrX:155999570-155999802	103	19	-	-2.28235
MIT_LM23	TTCTCCATTGGGGGCGCTGT	chrX:155999570-155999802	102	20	-	-1.33998
MIT_LM7	TTCTCCATTGGGGGCGCTGT	chrX:155999570-155999802	102	20	-	0.738331
REN_20	ACAGCTATAAGAGGGCCCCT	chrX:155999570-155999802	12	20	-	-6.6686
MIT_LM2	TGGCCACTAGGGGCTCCAG	chrX:156257051-156257287	66	19	+	2.34018
MIT_LM23	TGGCCACTAGGGGCTCCAGG	chrX:156257051-156257287	66	20	+	5.91454
MIT_LM7	TGGCCACTAGGGGCTCCAGG	chrX:156257051-156257287	66	20	+	6.41261
REN_20	GTGGCCACTAGGGGCTCCAG	chrX:156257051-156257287	65	20	+	3.35455
MIT_LM2	TTCTCCATTGGGGGCGCTG	chrX:157172048-157172326	161	19	-	-2.28235
MIT_LM23	TTCTCCATTGGGGGCGCTGT	chrX:157172048-157172326	160	20	-	-1.33998
MIT_LM7	TTCTCCATTGGGGGCGCTGT	chrX:157172048-157172326	160	20	-	0.738331
REN_20	TCTAGCTGCATATGTAGCAG	chrX:157172048-157172326	255	20	+	-13.1549
MIT_LM2	TGACCTCTAGGTGGAGCTC	chrX:157307247-157307854	285	19	-	9.25603
MIT_LM23	TGACCTCTAGGTGGAGCTCA	chrX:157307247-157307854	284	20	-	21.7661
MIT_LM7	TGACCTCTAGGTGGAGCTCA	chrX:157307247-157307854	284	20	-	13.6221
REN_20	ATGACCTCTAGGTGGAGCTC	chrX:157307247-157307854	285	20	-	18.3597
MIT_LM2	ACGCCAGAAGAGGGCGCCA	chrX:157344572-157344952	222	19	+	16.4645
MIT_LM23	ACGCCAGAAGAGGGCGCCAG	chrX:157344572-157344952	222	20	+	9.84319
MIT_LM7	ACGCCAGAAGAGGGCGCCAG	chrX:157344572-157344952	222	20	+	16.4901
REN_20	CACGCCAGAAGAGGGCGCCA	chrX:157344572-157344952	221	20	+	15.8206
MIT_LM2	GCACCAGCAGGTGGAGACA	chrX:157454325-157455000	304	19	-	8.06689
MIT_LM23	GCACCAGCAGGTGGAGACAC	chrX:157454325-157455000	303	20	-	15.7154
MIT_LM7	GCACCAGCAGGTGGAGACAC	chrX:157454325-157455000	303	20	-	13.7137
REN_20	TGCACCAGCAGGTGGAGACA	chrX:157454325-157455000	304	20	-	11.8805
MIT_LM2	CAACCACCAGGGGGAGCCT	chrX:157458397-157459164	426	19	-	9.2252
MIT_LM23	CAACCACCAGGGGGAGCCTG	chrX:157458397-157459164	425	20	-	18.2097
MIT_LM7	CAACCACCAGGGGGAGCCTG	chrX:157458397-157459164	425	20	-	12.6916
REN_20	GCAACCACCAGGGGGAGCCT	chrX:157458397-157459164	426	20	-	21.695
MIT_LM2	CTACCAGCAGAGGGCACTA	chrX:157462568-157463217	345	19	+	23.2451
MIT_LM23	CTACCAGCAGAGGGCACTAA	chrX:157462568-157463217	345	20	+	16.0741
MIT_LM7	CTACCAGCAGAGGGCACTAA	chrX:157462568-157463217	345	20	+	22.2844
REN_20	CCTACCAGCAGAGGGCACTA	chrX:157462568-157463217	344	20	+	23.2585
MIT_LM2	TGGCCAGAAGAGGGAGTCG	chrX:157486730-157487093	221	19	+	8.67329
MIT_LM23	TGGCCAGAAGAGGGAGTCGG	chrX:157486730-157487093	221	20	+	8.25107
MIT_LM7	TGGCCAGAAGAGGGAGTCGG	chrX:157486730-157487093	221	20	+	11.5631
REN_20	CTGGCCAGAAGAGGGAGTCG	chrX:157486730-157487093	220	20	+	14.0777
MIT_LM2	TCTCCACCAGGGGGCGGCG	chrX:157563573-157564180	420	19	+	19.929
MIT_LM23	TCTCCACCAGGGGGCGGCGA	chrX:157563573-157564180	420	20	+	17.098
MIT_LM7	TCTCCACCAGGGGGCGGCGA	chrX:157563573-157564180	420	20	+	16.5978
REN_20	TTCTCCACCAGGGGGCGGCG	chrX:157563573-157564180	419	20	+	18.0944
MIT_LM2	AGGCCACAAGAGGGTGCCA	chrX:157643925-157644891	559	19	-	12.9799
MIT_LM23	AGGCCACAAGAGGGTGCCAG	chrX:157643925-157644891	558	20	-	14.5197
MIT_LM7	AGGCCACAAGAGGGTGCCAG	chrX:157643925-157644891	558	20	-	13.354
REN_20	GAGGCCACAAGAGGGTGCCA	chrX:157643925-157644891	559	20	-	14.4731
MIT_LM2	ATACCTACAGAGGCCACAA	chrX:157662357-157662599	37	19	+	4.41507
MIT_LM23	GGAGTTGCAGGTGGTTGTGA	chrX:157662357-157662599	80	20	+	-3.18405
MIT_LM7	ATACCTACAGAGGCCACAAG	chrX:157662357-157662599	37	20	+	1.80065
REN_20	TGCTCTTCCAGAGGGCTCCC	chrX:157662357-157662599	120	20	-	0.859185
MIT_LM2	CTGCCAGAAGATGGCAGAA	chrX:157671852-157672427	158	19	-	21.5672
MIT_LM23	TTCCCAGCACATGGTGATTG	chrX:157671852-157672427	112	20	+	8.61153
MIT_LM7	CTGCCAGAAGATGGCAGAAG	chrX:157671852-157672427	157	20	-	14.2026
REN_20	GCTGCCAGAAGATGGCAGAA	chrX:157671852-157672427	158	20	-	19.9128
MIT_LM2	AAAGCTCCAGAGGGCATTA	chrX:157731901-157732351	299	19	+	9.59713
MIT_LM23	TCTCCTGGAGGAGGCGCTGC	chrX:157731901-157732351	241	20	+	6.37518
MIT_LM7	TCTCCTGGAGGAGGCGCTGC	chrX:157731901-157732351	241	20	+	10.9799
REN_20	TTCTCCTGGAGGAGGCGCTG	chrX:157731901-157732351	240	20	+	2.48666
MIT_LM2	TTGCCAGTAGAGGGCACTG	chrX:157951557-157952066	329	19	+	24.2077
MIT_LM23	TTGCCAGTAGAGGGCACTGG	chrX:157951557-157952066	329	20	+	15.0407
MIT_LM7	TTGCCAGTAGAGGGCACTGG	chrX:157951557-157952066	329	20	+	23.9831
REN_20	TTTGCCAGTAGAGGGCACTG	chrX:157951557-157952066	328	20	+	22.4415
MIT_LM2	CAGCCACTAGGTGTCATCT	chrX:15813841-15814086	123	19	-	14.4003
MIT_LM23	CAGCCACTAGGTGTCATCTT	chrX:15813841-15814086	122	20	-	7.5308
MIT_LM7	CAGCCACTAGGTGTCATCTT	chrX:15813841-15814086	122	20	-	6.60405
REN_20	ACAGCCACTAGGTGTCATCT	chrX:15813841-15814086	123	20	-	1.22395
MIT_LM2	TTGCCAATAGTGGGTGCTA	chrX:158613623-158613920	175	19	-	-2.34239
MIT_LM23	TTGCCAATAGTGGGTGCTAA	chrX:158613623-158613920	174	20	-	8.81102
MIT_LM7	TTGCCAATAGTGGGTGCTAA	chrX:158613623-158613920	174	20	-	4.05052
REN_20	CTTGCCAATAGTGGGTGCTA	chrX:158613623-158613920	175	20	-	8.3967
MIT_LM2	TGACCAGCAGGGGGCGAGC	chrX:158922013-158922722	290	19	-	14.3023
MIT_LM23	TGACCAGCAGGGGGCGAGCG	chrX:158922013-158922722	289	20	-	15.084
MIT_LM7	TGACCAGCAGGGGGCGAGCG	chrX:158922013-158922722	289	20	-	16.0681
REN_20	TTGACCAGCAGGGGGCGAGC	chrX:158922013-158922722	290	20	-	16.9877
MIT_LM2	GCATCACTAGGTGGCAGCA	chrX:158924828-158926020	418	19	-	20.1827
MIT_LM23	GCATCACTAGGTGGCAGCAA	chrX:158924828-158926020	417	20	-	8.35323
MIT_LM7	GCATCACTAGGTGGCAGCAA	chrX:158924828-158926020	417	20	-	8.08854
REN_20	TGCATCACTAGGTGGCAGCA	chrX:158924828-158926020	418	20	-	10.1369
MIT_LM2	CCACCAGAAGAGGGCATTA	chrX:159225560-159225806	55	19	+	17.353
MIT_LM23	CCACCAGAAGAGGGCATTAG	chrX:159225560-159225806	55	20	+	4.18781
MIT_LM7	CCACCAGAAGAGGGCATTAG	chrX:159225560-159225806	55	20	+	12.4627
REN_20	CCCACCAGAAGAGGGCATTA	chrX:159225560-159225806	54	20	+	11.5841
MIT_LM2	AAGCCAGAAGAGGGCGACA	chrX:159264647-159265112	251	19	-	14.6947
MIT_LM23	AAGCCAGAAGAGGGCGACAG	chrX:159264647-159265112	250	20	-	4.81591
MIT_LM7	AAGCCAGAAGAGGGCGACAG	chrX:159264647-159265112	250	20	-	13.0947
REN_20	GAAGCCAGAAGAGGGCGACA	chrX:159264647-159265112	251	20	-	6.73838
MIT_LM2	GCACCACAAGAGGGCATCA	chrX:159276486-159277000	175	19	-	18.0632
MIT_LM23	AAACCACATGGTGGCTCACA	chrX:159276486-159277000	137	20	+	4.74888
MIT_LM7	GCACCACAAGAGGGCATCAG	chrX:159276486-159277000	174	20	-	6.91459
REN_20	TGCACCACAAGAGGGCATCA	chrX:159276486-159277000	175	20	-	11.4863
MIT_LM2	AAGCCACCAGGGGTCGCTA	chrX:159286625-159287347	327	19	+	16.4182
MIT_LM23	AAGCCACCAGGGGTCGCTAC	chrX:159286625-159287347	327	20	+	15.3268
MIT_LM7	AAGCCACCAGGGGTCGCTAC	chrX:159286625-159287347	327	20	+	17.4503
REN_20	CAAGCCACCAGGGGTCGCTA	chrX:159286625-159287347	326	20	+	7.98124
MIT_LM2	AGGCCAGAAGAGGGCAGTG	chrX:159321080-159321804	449	19	-	22.5889
MIT_LM23	AGGCCAGAAGAGGGCAGTGG	chrX:159321080-159321804	448	20	-	6.29831
MIT_LM7	AGGCCAGAAGAGGGCAGTGG	chrX:159321080-159321804	448	20	-	18.5994
REN_20	GAGGCCAGAAGAGGGCAGTG	chrX:159321080-159321804	449	20	-	15.5783
MIT_LM2	AGGCCAGAAGAGGGCACCA	chrX:159409290-159409708	195	19	-	22.1558
MIT_LM23	AGGCCAGAAGAGGGCACCAG	chrX:159409290-159409708	194	20	-	8.39718
MIT_LM7	AGGCCAGAAGAGGGCACCAG	chrX:159409290-159409708	194	20	-	16.1701
REN_20	CAGGCCAGAAGAGGGCACCA	chrX:159409290-159409708	195	20	-	16.1422
MIT_LM2	TGCCCACAAGAGGGCAGCC	chrX:159442145-159442615	173	19	+	23.103
MIT_LM23	TGCCCACAAGAGGGCAGCCT	chrX:159442145-159442615	173	20	+	6.66514
MIT_LM7	TGCCCACAAGAGGGCAGCCT	chrX:159442145-159442615	173	20	+	13.8069
REN_20	GTGCCCACAAGAGGGCAGCC	chrX:159442145-159442615	172	20	+	15.8927
MIT_LM2	AGGCCAGAAGAGGGCATCA	chrX:159484348-159484608	78	19	+	18.4419
MIT_LM23	CAACCACATGGTGGCTCACA	chrX:159484348-159484608	117	20	-	6.58125
MIT_LM7	AGGCCAGAAGAGGGCATCAG	chrX:159484348-159484608	78	20	+	10.0197
REN_20	GCAACCACATGGTGGCTCAC	chrX:159484348-159484608	118	20	-	8.21206
MIT_LM2	TGTCCATTAGGTGGGGCAA	chrX:159606745-159607634	341	19	-	4.89881
MIT_LM23	TGTCCATTAGGTGGGGCAAG	chrX:159606745-159607634	340	20	-	12.6309
MIT_LM7	TGTCCATTAGGTGGGGCAAG	chrX:159606745-159607634	340	20	-	9.03438
REN_20	TTGACCAGTTGATGCATCTC	chrX:159606745-159607634	57	20	+	-3.30819
MIT_LM2	AGACCACTAGGGGGCTGAA	chrX:159671288-159671853	295	19	-	15.1078
MIT_LM23	AGACCACTAGGGGGCTGAAG	chrX:159671288-159671853	294	20	-	6.65931
MIT_LM7	AGACCACTAGGGGGCTGAAG	chrX:159671288-159671853	294	20	-	8.40163
REN_20	TAGACCACTAGGGGGCTGAA	chrX:159671288-159671853	295	20	-	10.6888
MIT_LM2	GTGCCAGAAGAGGGCGTAG	chrX:159677972-159678367	252	19	+	10.9148
MIT_LM23	GTGCCAGAAGAGGGCGTAGG	chrX:159677972-159678367	252	20	+	5.77588
MIT_LM7	GTGCCAGAAGAGGGCGTAGG	chrX:159677972-159678367	252	20	+	12.9622
REN_20	AGTGCCAGAAGAGGGCGTAG	chrX:159677972-159678367	251	20	+	12.016
MIT_LM2	TGGACACCAGGGGGTGCTC	chrX:159751877-159752098	101	19	-	10.5965
MIT_LM23	TGGACACCAGGGGGTGCTCA	chrX:159751877-159752098	100	20	-	21.4432
MIT_LM7	TGGACACCAGGGGGTGCTCA	chrX:159751877-159752098	100	20	-	17.6441
REN_20	ATGGACACCAGGGGGTGCTC	chrX:159751877-159752098	101	20	-	15.1418
MIT_LM2	CAGCCAGTAGGTGTCACTG	chrX:159963065-159963875	372	19	-	19.847
MIT_LM23	CAGCCAGTAGGTGTCACTGT	chrX:159963065-159963875	371	20	-	15.3984
MIT_LM7	CAGCCAGTAGGTGTCACTGT	chrX:159963065-159963875	371	20	-	22.1423
REN_20	TCAGCCAGTAGGTGTCACTG	chrX:159963065-159963875	372	20	-	12.043
MIT_LM2	GAGCCGGCAGGGGGCGCCC	chrX:159987920-159988198	189	19	+	9.25033
MIT_LM23	GAGCCGGCAGGGGGCGCCCT	chrX:159987920-159988198	189	20	+	12.1189
MIT_LM7	GAGCCGGCAGGGGGCGCCCT	chrX:159987920-159988198	189	20	+	17.5216
REN_20	GGAGCCGGCAGGGGGCGCCC	chrX:159987920-159988198	188	20	+	25.6012
MIT_LM2	TTTCCACCAGAGGGCAGCA	chrX:160116550-160117448	353	19	-	25.986
MIT_LM23	TTTCCACCAGAGGGCAGCAC	chrX:160116550-160117448	352	20	-	9.99755
MIT_LM7	TTTCCACCAGAGGGCAGCAC	chrX:160116550-160117448	352	20	-	15.0683
REN_20	CTTTCCACCAGAGGGCAGCA	chrX:160116550-160117448	353	20	-	15.8309
MIT_LM2	CTTCCACCAGGTGGCAACC	chrX:160153424-160153765	186	19	+	20.1535
MIT_LM23	CTTCCACCAGGTGGCAACCC	chrX:160153424-160153765	186	20	+	15.7992
MIT_LM7	CTTCCACCAGGTGGCAACCC	chrX:160153424-160153765	186	20	+	15.0893
REN_20	GTTGCCACCTGGTGGAAGGA	chrX:160153424-160153765	184	20	-	11.387
MIT_LM2	AGGCCAGAAGAGGTCATGA	chrX:160170035-160170496	302	19	-	12.9168
MIT_LM23	TTGTCTCCATAGGGAGTTTT	chrX:160170035-160170496	132	20	+	-3.2581
MIT_LM7	AGGCCAGAAGAGGTCATGAG	chrX:160170035-160170496	301	20	-	3.87741
REN_20	AAGGCCAGAAGAGGTCATGA	chrX:160170035-160170496	302	20	-	-4.98626
MIT_LM2	TGTCCCCTAGATGGTGCTA	chrX:160449388-160449658	159	19	+	8.5038
MIT_LM23	TGTCCCCTAGATGGTGCTAT	chrX:160449388-160449658	159	20	+	18.429
MIT_LM7	TGTCCCCTAGATGGTGCTAT	chrX:160449388-160449658	159	20	+	13.6439
REN_20	TTGTCCCCTAGATGGTGCTA	chrX:160449388-160449658	158	20	+	1.75434
MIT_LM2	TTACCAGAAGGTGGCACTG	chrX:160552034-160552329	207	19	-	22.2946
MIT_LM23	TTACCAGAAGGTGGCACTGT	chrX:160552034-160552329	206	20	-	22.7533
MIT_LM7	TTACCAGAAGGTGGCACTGT	chrX:160552034-160552329	206	20	-	24.9226
REN_20	ATTACCAGAAGGTGGCACTG	chrX:160552034-160552329	207	20	-	20.0073
MIT_LM2	AGGCCAGAAGATGGCGACA	chrX:160609754-160610356	300	19	-	15.9024
MIT_LM23	AGGCCAGAAGATGGCGACAG	chrX:160609754-160610356	299	20	-	11.2223
MIT_LM7	AGGCCAGAAGATGGCGACAG	chrX:160609754-160610356	299	20	-	15.2176
REN_20	AAGGCCAGAAGATGGCGACA	chrX:160609754-160610356	300	20	-	6.51825
MIT_LM2	AGGCCAGAAGAGGGCAGTG	chrX:160930551-160931182	298	19	-	22.5889
MIT_LM23	TGGCCTCCTGAGGGTACTGC	chrX:160930551-160931182	311	20	+	8.77429
MIT_LM7	AGGCCAGAAGAGGGCAGTGG	chrX:160930551-160931182	297	20	-	18.5994
REN_20	GAGGCCAGAAGAGGGCAGTG	chrX:160930551-160931182	298	20	-	15.5783
MIT_LM2	TAGACACTAGATGGCACTG	chrX:161033227-161034042	338	19	-	21.8003
MIT_LM23	TAGACACTAGATGGCACTGT	chrX:161033227-161034042	337	20	-	15.6217
MIT_LM7	TAGACACTAGATGGCACTGT	chrX:161033227-161034042	337	20	-	22.1448
REN_20	TTAGACACTAGATGGCACTG	chrX:161033227-161034042	338	20	-	11.5681
MIT_LM2	TTACCACAAGAGGGCGATA	chrX:161370965-161371408	157	19	-	17.8079
MIT_LM23	TTACCACAAGAGGGCGATAG	chrX:161370965-161371408	156	20	-	14.8763
MIT_LM7	TTACCACAAGAGGGCGATAG	chrX:161370965-161371408	156	20	-	15.5262
REN_20	TTTACCACAAGAGGGCGATA	chrX:161370965-161371408	157	20	-	11.8537
MIT_LM2	TGGCCAGAAGAGGGCGCTG	chrX:161385587-161386408	388	19	+	19.3273
MIT_LM23	TGGCCAGAAGAGGGCGCTGG	chrX:161385587-161386408	388	20	+	17.9139
MIT_LM7	TGGCCAGAAGAGGGCGCTGG	chrX:161385587-161386408	388	20	+	24.5161
REN_20	GTGGCCAGAAGAGGGCGCTG	chrX:161385587-161386408	387	20	+	25.6344
MIT_LM2	TCACCACAAGAGGGCGATA	chrX:161398872-161399660	449	19	+	16.9367
MIT_LM23	TCACCACGAGATGGCGCGCT	chrX:161398872-161399660	383	20	+	15.4646
MIT_LM7	TCACCACAAGAGGGCGATAT	chrX:161398872-161399660	449	20	+	17.0783
REN_20	TTCACCACGAGATGGCGCGC	chrX:161398872-161399660	382	20	+	20.5107
MIT_LM2	CAACCAGAGTGGGGCAGTG	chrX:161790317-161790596	70	19	-	3.98341
MIT_LM23	TTTCCGGTGGTTGTTGCTGA	chrX:161790317-161790596	92	20	-	-2.33429
MIT_LM7	CAACCAGAGTGGGGCAGTGT	chrX:161790317-161790596	69	20	-	3.85437
REN_20	TCAACCAGAGTGGGGCAGTG	chrX:161790317-161790596	70	20	-	1.09272
MIT_LM2	TGGCCACATGGTGGCACTG	chrX:161826072-161826701	319	19	-	20.128
MIT_LM23	TGGCCACATGGTGGCACTGT	chrX:161826072-161826701	318	20	-	18.2559
MIT_LM7	TGGCCACATGGTGGCACTGT	chrX:161826072-161826701	318	20	-	17.2041
REN_20	ATGGCCACATGGTGGCACTG	chrX:161826072-161826701	319	20	-	13.8872
MIT_LM2	AGACCAATAGGGGGCACTA	chrX:162259217-162259554	90	19	+	18.7889
MIT_LM23	AGACCAATAGGGGGCACTAG	chrX:162259217-162259554	90	20	+	12.3189
MIT_LM7	AGACCAATAGGGGGCACTAG	chrX:162259217-162259554	90	20	+	14.1014
REN_20	GAGACCAATAGGGGGCACTA	chrX:162259217-162259554	89	20	+	12.3742
MIT_LM2	CCTCCACTAGGTGGCAGAG	chrX:162279037-162279509	215	19	-	21.2453
MIT_LM23	CCTCCACTAGGTGGCAGAGT	chrX:162279037-162279509	214	20	-	12.923
MIT_LM7	CCTCCACTAGGTGGCAGAGT	chrX:162279037-162279509	214	20	-	15.9265
REN_20	TCCTCCACTAGGTGGCAGAG	chrX:162279037-162279509	215	20	-	11.8035
MIT_LM2	AGTCCAGAAGAGGGCATCC	chrX:162487688-162488324	232	19	-	15.9524
MIT_LM23	AGTCCAGAAGAGGGCATCCA	chrX:162487688-162488324	231	20	-	0.421872
MIT_LM7	AGTCCAGAAGAGGGCATCCA	chrX:162487688-162488324	231	20	-	9.11971
REN_20	GAGTCCAGAAGAGGGCATCC	chrX:162487688-162488324	232	20	-	-1.62813
MIT_LM2	TATCCAGAAGGGGGCAGCA	chrX:162510464-162511036	317	19	+	22.6677
MIT_LM23	TATCCAGAAGGGGGCAGCAG	chrX:162510464-162511036	317	20	+	5.30886
MIT_LM7	TATCCAGAAGGGGGCAGCAG	chrX:162510464-162511036	317	20	+	12.2405
REN_20	ATATCCAGAAGGGGGCAGCA	chrX:162510464-162511036	316	20	+	13.4565
MIT_LM2	CTGCCACTAGAGGGCAGGC	chrX:162527090-162527689	351	19	+	22.6766
MIT_LM23	CTGCCACTAGAGGGCAGGCA	chrX:162527090-162527689	351	20	+	5.66039
MIT_LM7	CTGCCACTAGAGGGCAGGCA	chrX:162527090-162527689	351	20	+	11.1338
REN_20	CCTGCCACTAGAGGGCAGGC	chrX:162527090-162527689	350	20	+	22.0228
MIT_LM2	CTGCCAGGAGAGGGTGCTA	chrX:162717993-162718223	40	19	+	9.02575
MIT_LM23	CTGCCAGGAGAGGGTGCTAG	chrX:162717993-162718223	40	20	+	12.3018
MIT_LM7	CTGCCAGGAGAGGGTGCTAG	chrX:162717993-162718223	40	20	+	18.2902
REN_20	TCTGCCAGGAGAGGGTGCTA	chrX:162717993-162718223	39	20	+	19.1265
MIT_LM2	AAGCCAGAAGATGGCAGCA	chrX:162719041-162720123	765	19	+	22.7325
MIT_LM23	AAGCCAGAAGATGGCAGCAT	chrX:162719041-162720123	765	20	+	5.90859
MIT_LM7	AAGCCAGAAGATGGCAGCAT	chrX:162719041-162720123	765	20	+	16.0214
REN_20	GAAGCCAGAAGATGGCAGCA	chrX:162719041-162720123	764	20	+	13.369
MIT_LM2	GCACCAGAAGAGGGCGCCA	chrX:162791412-162791921	165	19	-	16.1881
MIT_LM23	GCACCAGAAGAGGGCGCCAG	chrX:162791412-162791921	164	20	-	11.6968
MIT_LM7	GCACCAGAAGAGGGCGCCAG	chrX:162791412-162791921	164	20	-	16.4408
REN_20	TGCACCAGAAGAGGGCGCCA	chrX:162791412-162791921	165	20	-	21.6576
MIT_LM2	GGGCCACAAGGTGGCACTC	chrX:162800177-162800940	379	19	-	22.5443
MIT_LM23	GGGCCACAAGGTGGCACTCT	chrX:162800177-162800940	378	20	-	21.6578
MIT_LM7	GGGCCACAAGGTGGCACTCT	chrX:162800177-162800940	378	20	-	21.6059
REN_20	TGGGCCACAAGGTGGCACTC	chrX:162800177-162800940	379	20	-	22.4677
MIT_LM2	CTGCCAGCAGAGGGCAGTC	chrX:162871562-162872264	400	19	-	23.5551
MIT_LM23	CTGCCAGCAGAGGGCAGTCT	chrX:162871562-162872264	399	20	-	11.2317
MIT_LM7	CTGCCAGCAGAGGGCAGTCT	chrX:162871562-162872264	399	20	-	23.1026
REN_20	TCTGCCAGCAGAGGGCAGTC	chrX:162871562-162872264	400	20	-	24.426
MIT_LM2	AGACCACATGAGGGCAGGA	chrX:162915552-162916154	308	19	+	17.0324
MIT_LM23	AAAGCACAAGAGGAAGCTGG	chrX:162915552-162916154	394	20	+	2.788
MIT_LM7	AAGACAGAAGAGGGCTAGGG	chrX:162915552-162916154	550	20	+	6.04002
REN_20	TAGACCACATGAGGGCAGGA	chrX:162915552-162916154	307	20	+	2.85544
MIT_LM2	TTGCCAGTAGGTGCCGCTA	chrX:162949693-162950246	294	19	+	13.8657
MIT_LM23	TTGCCAGTAGGTGCCGCTAT	chrX:162949693-162950246	294	20	+	18.9327
MIT_LM7	TTGCCAGTAGGTGCCGCTAT	chrX:162949693-162950246	294	20	+	20.7929
REN_20	TTTGCCAGTAGGTGCCGCTA	chrX:162949693-162950246	293	20	+	12.3016
MIT_LM2	AAGTCACCAGAAGGGAGTG	chrX:163142964-163143214	178	19	-	4.98516
MIT_LM23	TCACCAGAAGGGAGTGCTAG	chrX:163142964-163143214	174	20	-	11.3475
MIT_LM7	TCACCAGAAGGGAGTGCTAG	chrX:163142964-163143214	174	20	-	8.04523
REN_20	GTCACCAGAAGGGAGTGCTA	chrX:163142964-163143214	175	20	-	9.46273
MIT_LM2	AAGCCACCAGATGGCACCA	chrX:163181638-163181996	144	19	+	24.416
MIT_LM23	AAGCCACCAGATGGCACCAG	chrX:163181638-163181996	144	20	+	15.6146
MIT_LM7	AAGCCACCAGATGGCACCAG	chrX:163181638-163181996	144	20	+	18.4686
REN_20	GAAGCCACCAGATGGCACCA	chrX:163181638-163181996	143	20	+	16.932
MIT_LM2	CGTCCAGCAGGGGGCTGGC	chrX:163549785-163550065	108	19	-	12.294
MIT_LM23	CGTCCAGCAGGGGGCTGGCA	chrX:163549785-163550065	107	20	-	4.84225
MIT_LM7	CGTCCAGCAGGGGGCTGGCA	chrX:163549785-163550065	107	20	-	11.6287
REN_20	GCGTCCAGCAGGGGGCTGGC	chrX:163549785-163550065	108	20	-	15.0619
MIT_LM2	AGGCCAGCAGATGGCACCA	chrX:163647233-163647590	146	19	+	23.8215
MIT_LM23	AGGCCAGCAGATGGCACCAT	chrX:163647233-163647590	146	20	+	17.1993
MIT_LM7	AGGCCAGCAGATGGCACCAT	chrX:163647233-163647590	146	20	+	23.2931
REN_20	GAGGCCAGCAGATGGCACCA	chrX:163647233-163647590	145	20	+	18.4006
MIT_LM2	AAGCCAGAAGAGGGCATCA	chrX:163669643-163670461	431	19	-	17.5928
MIT_LM23	CTGCATGCATGTGGTGCTTA	chrX:163669643-163670461	459	20	+	3.12843
MIT_LM7	AAGCCAGAAGAGGGCATCAG	chrX:163669643-163670461	430	20	-	9.29256
REN_20	AAAGCCAGAAGAGGGCATCA	chrX:163669643-163670461	431	20	-	5.04699
MIT_LM2	TTGCCAGAAGAGGGCGCTA	chrX:163981388-163981873	302	19	+	19.2996
MIT_LM23	TTGCCAGAAGAGGGCGCTAG	chrX:163981388-163981873	302	20	+	16.17
MIT_LM7	TTGCCAGAAGAGGGCGCTAG	chrX:163981388-163981873	302	20	+	21.8217
REN_20	CTTGCCAGAAGAGGGCGCTA	chrX:163981388-163981873	301	20	+	22.7681
MIT_LM2	TGTCCAGTAGAGGTCAGTA	chrX:164004710-164005300	295	19	-	22.2195
MIT_LM23	TGTCCAGTAGAGGTCAGTAG	chrX:164004710-164005300	294	20	-	3.26766
MIT_LM7	TGTCCAGTAGAGGTCAGTAG	chrX:164004710-164005300	294	20	-	14.2276
REN_20	TTGTCCAGTAGAGGTCAGTA	chrX:164004710-164005300	295	20	-	3.74252
MIT_LM2	TGACCACTAGATGGCACTG	chrX:164066195-164066766	183	19	-	26.216
MIT_LM23	TGACCACTAGATGGCACTGC	chrX:164066195-164066766	182	20	-	22.0881
MIT_LM7	TGACCACTAGATGGCACTGC	chrX:164066195-164066766	182	20	-	23.78
REN_20	TTGACCACTAGATGGCACTG	chrX:164066195-164066766	183	20	-	21.8412
MIT_LM2	CTTCCAGTGGGTGGCAGTA	chrX:164179795-164180344	137	19	-	19.5391
MIT_LM23	CTTCCAGTGGGTGGCAGTAG	chrX:164179795-164180344	136	20	-	6.36032
MIT_LM7	CTTCCAGTGGGTGGCAGTAG	chrX:164179795-164180344	136	20	-	11.6526
REN_20	TCTTCCAGTGGGTGGCAGTA	chrX:164179795-164180344	137	20	-	1.83242
MIT_LM2	ACCTCACTAGGTGGCACTA	chrX:164183937-164184490	60	19	+	17.1165
MIT_LM23	ACCTCACTAGGTGGCACTAT	chrX:164183937-164184490	60	20	+	10.5134
MIT_LM7	ACCTCACTAGGTGGCACTAT	chrX:164183937-164184490	60	20	+	15.5204
REN_20	CACCTCACTAGGTGGCACTA	chrX:164183937-164184490	59	20	+	-5.74438
MIT_LM2	ACTCCCAGTGGGGGCAGTA	chrX:164221988-164222423	177	19	-	1.64526
MIT_LM23	TAGCCTTCAGAAGGTGCAGT	chrX:164221988-164222423	262	20	-	5.81354
MIT_LM7	TAGCCTTCAGAAGGTGCAGT	chrX:164221988-164222423	262	20	-	6.00912
REN_20	CTAGCCTTCAGAAGGTGCAG	chrX:164221988-164222423	263	20	-	1.21691
MIT_LM2	AGGCCAGAAGAGGGCACTG	chrX:164231578-164231902	166	19	-	21.5218
MIT_LM23	AGGCCAGAAGAGGGCACTGG	chrX:164231578-164231902	165	20	-	11.2188
MIT_LM7	AGGCCAGAAGAGGGCACTGG	chrX:164231578-164231902	165	20	-	21.6237
REN_20	GAGGCCAGAAGAGGGCACTG	chrX:164231578-164231902	166	20	-	16.0928
MIT_LM2	TACCCACCAGATGGCAGTA	chrX:164287190-164287431	80	19	-	25.1586
MIT_LM23	TACCCACCAGATGGCAGTAG	chrX:164287190-164287431	79	20	-	11.9461
MIT_LM7	TACCCACCAGATGGCAGTAG	chrX:164287190-164287431	79	20	-	18.4983
REN_20	CTACCCACCAGATGGCAGTA	chrX:164287190-164287431	80	20	-	13.832
MIT_LM2	ACTCCAGAAGAGGGCGCCA	chrX:164390278-164390604	120	19	-	15.2008
MIT_LM23	ACTCCAGAAGAGGGCGCCAG	chrX:164390278-164390604	119	20	-	8.04288
MIT_LM7	ACTCCAGAAGAGGGCGCCAG	chrX:164390278-164390604	119	20	-	15.534
REN_20	CACTCCAGAAGAGGGCGCCA	chrX:164390278-164390604	120	20	-	6.31037
MIT_LM2	CAGCCAGAAGAGGGCGATG	chrX:164446346-164446802	139	19	+	14.9733
MIT_LM23	CAGCCAGAAGAGGGCGATGG	chrX:164446346-164446802	139	20	+	9.46994
MIT_LM7	CAGCCAGAAGAGGGCGATGG	chrX:164446346-164446802	139	20	+	19.4586
REN_20	GCAGCCAGAAGAGGGCGATG	chrX:164446346-164446802	138	20	+	14.7451
MIT_LM2	AGTCCACAAGGTGGCAGCA	chrX:164449161-164449993	275	19	-	23.3681
MIT_LM23	AGTCCACAAGGTGGCAGCAT	chrX:164449161-164449993	274	20	-	12.3585
MIT_LM7	AGTCCACAAGGTGGCAGCAT	chrX:164449161-164449993	274	20	-	13.2735
REN_20	TAGTCCACAAGGTGGCAGCA	chrX:164449161-164449993	275	20	-	5.38808
MIT_LM2	CTGCCAGAAGGTGGCAGCA	chrX:16450580-16451267	332	19	+	23.4261
MIT_LM23	CTGCCAGAAGGTGGCAGCAA	chrX:16450580-16451267	332	20	+	11.9694
MIT_LM7	CTGCCAGAAGGTGGCAGCAA	chrX:16450580-16451267	332	20	+	13.8086
REN_20	GCTGCCAGAAGGTGGCAGCA	chrX:16450580-16451267	331	20	+	22.3259
MIT_LM2	ATTCCAGAAGATGGCGCTA	chrX:164541509-164541807	92	19	+	16.4437
MIT_LM23	ATTCCAGAAGATGGCGCTAT	chrX:164541509-164541807	92	20	+	16.3067
MIT_LM7	ATTCCAGAAGATGGCGCTAT	chrX:164541509-164541807	92	20	+	23.0616
REN_20	TATTCCAGAAGATGGCGCTA	chrX:164541509-164541807	91	20	+	3.25587
MIT_LM2	TTGGCAGCAGAAGTGAACA	chrX:165169354-165169692	95	19	-	-1.68505
MIT_LM23	TCACCAGTGGGGGCAGCAGT	chrX:165169354-165169692	161	20	+	4.29102
MIT_LM7	TCACCAGTGGGGGCAGCAGT	chrX:165169354-165169692	161	20	+	6.37674
REN_20	ATCACCAGTGGGGGCAGCAG	chrX:165169354-165169692	160	20	+	0.0372019
MIT_LM2	TTCCCACCAGAGGGCGGTA	chrX:166167101-166167768	405	19	+	20.8288
MIT_LM23	TTCCCACCAGAGGGCGGTAG	chrX:166167101-166167768	405	20	+	13.8348
MIT_LM7	TTCCCACCAGAGGGCGGTAG	chrX:166167101-166167768	405	20	+	18.8048
REN_20	ATTCCCACCAGAGGGCGGTA	chrX:166167101-166167768	404	20	+	15.6688
MIT_LM2	CAGCCTCCAGAGGGCACCC	chrX:166351675-166352310	310	19	-	18.8288
MIT_LM23	CAGCCTCCAGAGGGCACCCT	chrX:166351675-166352310	309	20	-	10.1747
MIT_LM7	CAGCCTCCAGAGGGCACCCT	chrX:166351675-166352310	309	20	-	15.7485
REN_20	TCAGCCTCCAGAGGGCACCC	chrX:166351675-166352310	310	20	-	23.7985
MIT_LM2	GGTCCAGTAGATGTCACTC	chrX:166652332-166652959	279	19	-	18.5266
MIT_LM23	GGTCCAGTAGATGTCACTCT	chrX:166652332-166652959	278	20	-	11.0529
MIT_LM7	GGTCCAGTAGATGTCACTCT	chrX:166652332-166652959	278	20	-	20.5301
REN_20	TGGTCCAGTAGATGTCACTC	chrX:166652332-166652959	279	20	-	2.65076
MIT_LM2	GCGACAGCAGAGGGCGCTC	chrX:166660577-166661154	439	19	+	12.7158
MIT_LM23	GCGACAGCAGAGGGCGCTCT	chrX:166660577-166661154	439	20	+	12.617
MIT_LM7	GCGACAGCAGAGGGCGCTCT	chrX:166660577-166661154	439	20	+	23.2352
REN_20	AGCGACAGCAGAGGGCGCTC	chrX:166660577-166661154	438	20	+	15.5359
MIT_LM2	ACTCCAGAAGAGGGCATCA	chrX:167058047-167058272	142	19	-	15.6323
MIT_LM23	AAGCCACCATGTGGTTGCTG	chrX:167058047-167058272	101	20	-	2.77602
MIT_LM7	ACTCCAGAAGAGGGCATCAG	chrX:167058047-167058272	141	20	-	7.89802
REN_20	CCAGCAACCACATGGTGGCT	chrX:167058047-167058272	100	20	+	-0.554393
MIT_LM2	GTAGCGCTAGGGGGCAGTG	chrX:167229192-167229554	154	19	-	10.9312
MIT_LM23	GTAGCGCTAGGGGGCAGTGT	chrX:167229192-167229554	153	20	-	4.15606
MIT_LM7	GTAGCGCTAGGGGGCAGTGT	chrX:167229192-167229554	153	20	-	9.29626
REN_20	TGTAGCGCTAGGGGGCAGTG	chrX:167229192-167229554	154	20	-	8.15036
MIT_LM2	CTGCCAGCAGATGGCAGTA	chrX:167233139-167234053	477	19	-	25.1396
MIT_LM23	CTGCCAGCAGATGGCAGTAA	chrX:167233139-167234053	476	20	-	14.1849
MIT_LM7	CTGCCAGCAGATGGCAGTAA	chrX:167233139-167234053	476	20	-	21.2273
REN_20	ACTGCCAGCAGATGGCAGTA	chrX:167233139-167234053	477	20	-	22.9034
MIT_LM2	CTGCCACGAGGTGGCGCCC	chrX:167276504-167277561	630	19	+	15.6697
MIT_LM23	CTGCCACGAGGTGGCGCCCT	chrX:167276504-167277561	630	20	+	20.9685
MIT_LM7	CTGCCACGAGGTGGCGCCCT	chrX:167276504-167277561	630	20	+	19.0758
REN_20	TCTGCCACGAGGTGGCGCCC	chrX:167276504-167277561	629	20	+	23.6599
MIT_LM2	ACTCCACTAGATGGCACTC	chrX:167289636-167290143	156	19	+	21.3454
MIT_LM23	ACTCCACTAGATGGCACTCT	chrX:167289636-167290143	156	20	+	14.7191
MIT_LM7	ACTCCACTAGATGGCACTCT	chrX:167289636-167290143	156	20	+	21.0538
REN_20	CACTCCACTAGATGGCACTC	chrX:167289636-167290143	155	20	+	4.29369
MIT_LM2	ATACCAGCAGAGGGCGCAG	chrX:167497430-167498304	527	19	+	15.2747
MIT_LM23	ATACCAGCAGAGGGCGCAGT	chrX:167497430-167498304	527	20	+	16.7136
MIT_LM7	ATACCAGCAGAGGGCGCAGT	chrX:167497430-167498304	527	20	+	23.7463
REN_20	GATACCAGCAGAGGGCGCAG	chrX:167497430-167498304	526	20	+	15.8578
MIT_LM2	CCGCCAGCAGAGGTCAGAC	chrX:16766085-16766647	267	19	+	17.3052
MIT_LM23	CCGCCAGCAGAGGTCAGACA	chrX:16766085-16766647	267	20	+	1.02485
MIT_LM7	CCGCCAGCAGAGGTCAGACA	chrX:16766085-16766647	267	20	+	11.6266
REN_20	TCCGCCAGCAGAGGTCAGAC	chrX:16766085-16766647	266	20	+	14.0663
MIT_LM2	CTGCCAGAAGAGGGCGTAA	chrX:167816924-167817786	634	19	-	12.2821
MIT_LM23	CTGCCAGAAGAGGGCGTAAG	chrX:167816924-167817786	633	20	-	5.2908
MIT_LM7	CTGCCAGAAGAGGGCGTAAG	chrX:167816924-167817786	633	20	-	11.1664
REN_20	CCTGCCAGAAGAGGGCGTAA	chrX:167816924-167817786	634	20	-	12.7236
MIT_LM2	AAGCCAGAAGAGGGCATTA	chrX:167921776-167922035	80	19	-	17.6059
MIT_LM23	AAGCCAGAAGAGGGCATTAG	chrX:167921776-167922035	79	20	-	1.06657
MIT_LM7	AAGCCAGAAGAGGGCATTAG	chrX:167921776-167922035	79	20	-	12.5623
REN_20	GAAGCCAGAAGAGGGCATTA	chrX:167921776-167922035	80	20	-	4.68017
MIT_LM2	TTGCCGCTAGATGGAGCTA	chrX:168415440-168415836	151	19	+	7.79334
MIT_LM23	TTGCCGCTAGATGGAGCTAT	chrX:168415440-168415836	151	20	+	16.9765
MIT_LM7	TTGCCGCTAGATGGAGCTAT	chrX:168415440-168415836	151	20	+	15.8768
REN_20	TTTGCCGCTAGATGGAGCTA	chrX:168415440-168415836	150	20	+	17.2688
MIT_LM2	CAGCCTCTAGGGGGAGCAC	chrX:168584369-168584654	131	19	+	5.21345
MIT_LM23	AGTCCACCAGAAGTTGCTGG	chrX:168584369-168584654	177	20	-	11.7748
MIT_LM7	AGTCCACCAGAAGTTGCTGG	chrX:168584369-168584654	177	20	-	11.7571
REN_20	CCAGCCTCTAGGGGGAGCAC	chrX:168584369-168584654	130	20	+	18.7697
MIT_LM2	CAGCCTTTAGGTGGTGCTA	chrX:16860358-16860700	89	19	-	3.68921
MIT_LM23	CAGCCTTTAGGTGGTGCTAG	chrX:16860358-16860700	88	20	-	12.6059
MIT_LM7	CAGCCTTTAGGTGGTGCTAG	chrX:16860358-16860700	88	20	-	9.35266
REN_20	ACAGCCTTTAGGTGGTGCTA	chrX:16860358-16860700	89	20	-	7.99189
MIT_LM2	TTGCCAGTAGGGGGCAGTA	chrX:168639663-168640259	216	19	-	25.5286
MIT_LM23	TTGCCAGTAGGGGGCAGTAG	chrX:168639663-168640259	215	20	-	12.0869
MIT_LM7	TTGCCAGTAGGGGGCAGTAG	chrX:168639663-168640259	215	20	-	18.1462
REN_20	TTTGCCAGTAGGGGGCAGTA	chrX:168639663-168640259	216	20	-	22.0562
MIT_LM2	CAACCACAAAATATCACAA	chrX:168659312-168659743	185	19	+	-3.19202
MIT_LM23	CCACCCACACAGGAAGCTTA	chrX:168659312-168659743	376	20	+	-4.40591
MIT_LM7	TGCCAAGAAGAAGGCCCCAG	chrX:168659312-168659743	260	20	+	-0.625607
REN_20	GAAGCTTGAAGGAGGCTGGG	chrX:168659312-168659743	275	20	-	-10.7283
MIT_LM2	TAACCACTAGATGGCAGTA	chrX:168659987-168660612	19	19	+	27.0811
MIT_LM23	TAACCACTAGATGGCAGTAC	chrX:168659987-168660612	19	20	+	13.3288
MIT_LM7	TAACCACTAGATGGCAGTAC	chrX:168659987-168660612	19	20	+	17.8446
REN_20	TTAACCACTAGATGGCAGTA	chrX:168659987-168660612	18	20	+	19.2466
MIT_LM2	TGACCACCAGATGGAGACT	chrX:168717858-168718612	303	19	+	9.39795
MIT_LM23	TGACCACCAGATGGAGACTC	chrX:168717858-168718612	303	20	+	17.9478
MIT_LM7	TGACCACCAGATGGAGACTC	chrX:168717858-168718612	303	20	+	12.4584
REN_20	ATGACCACCAGATGGAGACT	chrX:168717858-168718612	302	20	+	11.4897
MIT_LM2	TAACCAACAGGTGGCGACA	chrX:168935312-168936193	334	19	-	13.5216
MIT_LM23	TAACCAACAGGTGGCGACAA	chrX:168935312-168936193	333	20	-	16.8158
MIT_LM7	TAACCAACAGGTGGCGACAA	chrX:168935312-168936193	333	20	-	12.1121
REN_20	TTAACCAACAGGTGGCGACA	chrX:168935312-168936193	334	20	-	12.3065
MIT_LM2	TTGCCAGCAGAGGGCAGCA	chrX:168937725-168938324	404	19	+	25.8061
MIT_LM23	TTGCCAGCAGAGGGCAGCAA	chrX:168937725-168938324	404	20	+	10.1262
MIT_LM7	TTGCCAGCAGAGGGCAGCAA	chrX:168937725-168938324	404	20	+	17.0584
REN_20	CTTGCCAGCAGAGGGCAGCA	chrX:168937725-168938324	403	20	+	25.1702
MIT_LM2	ATCCTAGGAGGTGGCAGCA	chrX:16894277-16894837	361	19	-	6.29488
MIT_LM23	TGGCCAGCAGGGAGAGCATA	chrX:16894277-16894837	246	20	+	10.5295
MIT_LM7	AAAACAGCAGAGGGAGACAG	chrX:16894277-16894837	323	20	+	9.1764
REN_20	ATGGCCAGCAGGGAGAGCAT	chrX:16894277-16894837	245	20	+	11.9153
MIT_LM2	AGGCCAGGAGAGGGTGTCA	chrX:169049603-169049944	142	19	+	5.06084
MIT_LM23	AGGCCAGGAGAGGGTGTCAG	chrX:169049603-169049944	142	20	+	3.07812
MIT_LM7	AGGCCAGGAGAGGGTGTCAG	chrX:169049603-169049944	142	20	+	8.47039
REN_20	GAGGCCAGGAGAGGGTGTCA	chrX:169049603-169049944	141	20	+	4.94567
MIT_LM2	TTGCCACCAGGGGGAGCAC	chrX:169085644-169086535	411	19	-	11.2388
MIT_LM23	TTGCCACCAGGGGGAGCACG	chrX:169085644-169086535	410	20	-	20.3018
MIT_LM7	TTGCCACCAGGGGGAGCACG	chrX:169085644-169086535	410	20	-	15.8418
REN_20	TTTGCCACCAGGGGGAGCAC	chrX:169085644-169086535	411	20	-	23.0991
MIT_LM2	TGATCACAAGATGGCAGGA	chrX:169299567-169300215	308	19	-	20.0592
MIT_LM23	TAGCCAGCAGGGAGCGCTCA	chrX:169299567-169300215	618	20	-	13.7537
MIT_LM7	TAGCCAGCAGGGAGCGCTCA	chrX:169299567-169300215	618	20	-	15.043
REN_20	ATAGCCAGCAGGGAGCGCTC	chrX:169299567-169300215	619	20	-	16.7329
MIT_LM2	TGACCAGCAGGTGGCAGTT	chrX:169303854-169304443	287	19	+	22.1803
MIT_LM23	TGACCAGCAGGTGGCAGTTT	chrX:169303854-169304443	287	20	+	19.76
MIT_LM7	TGACCAGCAGGTGGCAGTTT	chrX:169303854-169304443	287	20	+	21.7012
REN_20	TTGACCAGCAGGTGGCAGTT	chrX:169303854-169304443	286	20	+	21.1934
MIT_LM2	TTGCCACTGGGGGGCGATG	chrX:169331797-169332774	650	19	+	14.5998
MIT_LM23	TTGCCACTGGGGGGCGATGA	chrX:169331797-169332774	650	20	+	13.7328
MIT_LM7	TTGCCACTGGGGGGCGATGA	chrX:169331797-169332774	650	20	+	12.1755
REN_20	ATTGCCACTGGGGGGCGATG	chrX:169331797-169332774	649	20	+	5.40975
MIT_LM2	CTCCCACCAGAGGGAGCTC	chrX:169438646-169439100	168	19	+	10.5706
MIT_LM23	CTCCCACCAGAGGGAGCTCA	chrX:169438646-169439100	168	20	+	15.8648
MIT_LM7	CTCCCACCAGAGGGAGCTCA	chrX:169438646-169439100	168	20	+	17.8558
REN_20	GCTCCCACCAGAGGGAGCTC	chrX:169438646-169439100	167	20	+	14.7476
MIT_LM2	TAGCCAGAAGATGGCACTG	chrX:169680998-169681229	133	19	+	22.9824
MIT_LM23	TAGCCAGAAGATGGCACTGT	chrX:169680998-169681229	133	20	+	16.8136
MIT_LM7	TAGCCAGAAGATGGCACTGT	chrX:169680998-169681229	133	20	+	25.9062
REN_20	GTAGCCAGAAGATGGCACTG	chrX:169680998-169681229	132	20	+	21.8074
MIT_LM2	ATGCCAGATGGTGACACTG	chrX:169763089-169763313	116	19	-	8.86559
MIT_LM23	ATGCCAGATGGTGACACTGT	chrX:169763089-169763313	115	20	-	6.65432
MIT_LM7	ATGCCAGATGGTGACACTGT	chrX:169763089-169763313	115	20	-	10.1475
REN_20	TATGCCAGATGGTGACACTG	chrX:169763089-169763313	116	20	-	-6.95256
MIT_LM2	TTCCCAGCAGAGGGCACCA	chrX:169798961-169799449	152	19	+	22.4505
MIT_LM23	TTCCCAGCAGAGGGCACCAT	chrX:169798961-169799449	152	20	+	12.4892
MIT_LM7	TTCCCAGCAGAGGGCACCAT	chrX:169798961-169799449	152	20	+	21.1711
REN_20	CTTCCCAGCAGAGGGCACCA	chrX:169798961-169799449	151	20	+	16.1745
MIT_LM2	CAGCCACCAGAGGCTGCTC	chrX:169862764-169863330	305	19	+	6.32882
MIT_LM23	CAGCCACCAGAGGCTGCTCT	chrX:169862764-169863330	305	20	+	13.473
MIT_LM7	CAGCCACCAGAGGCTGCTCT	chrX:169862764-169863330	305	20	+	17.6281
REN_20	TCAGCCACCAGAGGCTGCTC	chrX:169862764-169863330	304	20	+	12.8395
MIT_LM2	CTACCTGCAGGGGTCAGAT	chrX:169883622-169884403	421	19	+	9.81434
MIT_LM23	CTACCTGCAGGGGTCAGATT	chrX:169883622-169884403	421	20	+	1.75212
MIT_LM7	CTACCTGCAGGGGTCAGATT	chrX:169883622-169884403	421	20	+	6.18662
REN_20	TCTACCTGCAGGGGTCAGAT	chrX:169883622-169884403	420	20	+	7.10242
MIT_LM2	AGATCTCTAGAGGGCAGCC	chrX:169902866-169903201	252	19	+	15.4296
MIT_LM23	AGATCTCTAGAGGGCAGCCT	chrX:169902866-169903201	252	20	+	-1.47441
MIT_LM7	AGATCTCTAGAGGGCAGCCT	chrX:169902866-169903201	252	20	+	6.23418
REN_20	TAGATCTCTAGAGGGCAGCC	chrX:169902866-169903201	251	20	+	2.41133
MIT_LM2	AGACCAGCAGAGGGCATCA	chrX:17165657-17166105	172	19	-	19.2802
MIT_LM23	AGACCAGCAGAGGGCATCAG	chrX:17165657-17166105	171	20	-	6.49307
MIT_LM7	AGACCAGCAGAGGGCATCAG	chrX:17165657-17166105	171	20	-	12.9685
REN_20	GAGACCAGCAGAGGGCATCA	chrX:17165657-17166105	172	20	-	8.78548
MIT_LM2	TATACACTAGATGGCACTG	chrX:17217355-17217831	292	19	-	20.5366
MIT_LM23	TATACACTAGATGGCACTGT	chrX:17217355-17217831	291	20	-	13.8214
MIT_LM7	TATACACTAGATGGCACTGT	chrX:17217355-17217831	291	20	-	21.1886
REN_20	TTATACACTAGATGGCACTG	chrX:17217355-17217831	292	20	-	2.05788
MIT_LM2	AGGCCACAAGAGGGCACCA	chrX:17611196-17611642	241	19	+	23.5993
MIT_LM23	AGGCCACAAGAGGGCACCAG	chrX:17611196-17611642	241	20	+	10.8418
MIT_LM7	AGGCCACAAGAGGGCACCAG	chrX:17611196-17611642	241	20	+	14.2799
REN_20	TAGGCCACAAGAGGGCACCA	chrX:17611196-17611642	240	20	+	16.0209
MIT_LM2	TTGCCTGATGGGGGCATTG	chrX:18168829-18169390	356	19	+	9.02164
MIT_LM23	AAGACACAAGAGGGTGTCAG	chrX:18168829-18169390	303	20	+	0.669798
MIT_LM7	TTGCCTGATGGGGGCATTGG	chrX:18168829-18169390	356	20	+	3.82892
REN_20	ATTGCCTGATGGGGGCATTG	chrX:18168829-18169390	355	20	+	1.10545
MIT_LM2	TAACCAGTAGAGGGCAGTA	chrX:18254750-18255291	210	19	-	25.2789
MIT_LM23	TAACCAGTAGAGGGCAGTAA	chrX:18254750-18255291	209	20	-	7.91868
MIT_LM7	TAACCAGTAGAGGGCAGTAA	chrX:18254750-18255291	209	20	-	17.4828
REN_20	GTAACCAGTAGAGGGCAGTA	chrX:18254750-18255291	210	20	-	21.1044
MIT_LM2	TGACCACTAGATGGCAATA	chrX:18441852-18443025	385	19	-	24.3965
MIT_LM23	TGACCACTAGATGGCAATAC	chrX:18441852-18443025	384	20	-	16.4717
MIT_LM7	TGACCACTAGATGGCAATAC	chrX:18441852-18443025	384	20	-	17.7623
REN_20	TTGACCACTAGATGGCAATA	chrX:18441852-18443025	385	20	-	12.068
MIT_LM2	AGGCCAGAAGAGGGCATCA	chrX:18519717-18520008	133	19	+	18.4419
MIT_LM23	AGGCCAGAAGAGGGCATCAA	chrX:18519717-18520008	133	20	+	2.44107
MIT_LM7	AGGCCAGAAGAGGGCATCAA	chrX:18519717-18520008	133	20	+	9.51586
REN_20	GAGGCCAGAAGAGGGCATCA	chrX:18519717-18520008	132	20	+	7.36828
MIT_LM2	GTACCTCAAGATGGAGCCC	chrX:18687342-18687644	57	19	+	5.7932
MIT_LM23	GTACCTCAAGATGGAGCCCT	chrX:18687342-18687644	57	20	+	14.1607
MIT_LM7	GTACCTCAAGATGGAGCCCT	chrX:18687342-18687644	57	20	+	10.8338
REN_20	TGTACCTCAAGATGGAGCCC	chrX:18687342-18687644	56	20	+	15.3255
MIT_LM2	CAGACAGCAGGGGTCACCA	chrX:18882106-18882548	149	19	+	15.9843
MIT_LM23	CAGACAGCAGGGGTCACCAT	chrX:18882106-18882548	149	20	+	6.44021
MIT_LM7	CAGACAGCAGGGGTCACCAT	chrX:18882106-18882548	149	20	+	14.016
REN_20	GCAGACAGCAGGGGTCACCA	chrX:18882106-18882548	148	20	+	6.92866
MIT_LM2	ACTCCACTAGATGGCAGTC	chrX:19201349-19201755	226	19	+	22.4125
MIT_LM23	ACTCCACTAGATGGCAGTCT	chrX:19201349-19201755	226	20	+	9.79857
MIT_LM7	ACTCCACTAGATGGCAGTCT	chrX:19201349-19201755	226	20	+	18.0295
REN_20	GACTCCACTAGATGGCAGTC	chrX:19201349-19201755	225	20	+	4.33782
MIT_LM2	TACCCTGGAGAGGGCAGCA	chrX:19206381-19206925	286	19	-	14.3592
MIT_LM23	TTTCCAACATTGGGTGCTGT	chrX:19206381-19206925	102	20	-	4.38595
MIT_LM7	TACCCTGGAGAGGGCAGCAG	chrX:19206381-19206925	285	20	-	6.57761
REN_20	GTACCCTGGAGAGGGCAGCA	chrX:19206381-19206925	286	20	-	10.9555
MIT_LM2	TAGCCACACGGGGGCAGCA	chrX:19969784-19970386	338	19	-	12.6747
MIT_LM23	TAGCCACACGGGGGCAGCAG	chrX:19969784-19970386	337	20	-	0.857396
MIT_LM7	TAGCCACACGGGGGCAGCAG	chrX:19969784-19970386	337	20	-	3.65262
REN_20	GTAGCCACACGGGGGCAGCA	chrX:19969784-19970386	338	20	-	14.2008
MIT_LM2	CCCCCAGCAGATGGAGACA	chrX:20020910-20021223	238	19	+	7.36069
MIT_LM23	CCCCCAGCAGATGGAGACAT	chrX:20020910-20021223	238	20	+	10.7721
MIT_LM7	CCCCCAGCAGATGGAGACAT	chrX:20020910-20021223	238	20	+	15.5341
REN_20	TCCCCCAGCAGATGGAGACA	chrX:20020910-20021223	237	20	+	4.28604
MIT_LM2	AAGCCACAAGGTGGCGATA	chrX:20157456-20157944	279	19	-	16.1167
MIT_LM23	AAGCCACAAGGTGGCGATAT	chrX:20157456-20157944	278	20	-	17.1488
MIT_LM7	AAGCCACAAGGTGGCGATAT	chrX:20157456-20157944	278	20	-	17.4483
REN_20	AAAGCCACAAGGTGGCGATA	chrX:20157456-20157944	279	20	-	4.57081
MIT_LM2	TCTCCAGCAGGGGGAAGCA	chrX:20162275-20162640	221	19	+	16.351
MIT_LM23	TCTCCAGCAGGGGGAAGCAG	chrX:20162275-20162640	221	20	+	7.8944
MIT_LM7	TCTCCAGCAGGGGGAAGCAG	chrX:20162275-20162640	221	20	+	11.7895
REN_20	GTCTCCAGCAGGGGGAAGCA	chrX:20162275-20162640	220	20	+	14.6101
MIT_LM2	TCCCCACTTGGTGGCGCTG	chrX:20185572-20185850	236	19	-	13.5578
MIT_LM23	TCCCCACTTGGTGGCGCTGT	chrX:20185572-20185850	235	20	-	17.3722
MIT_LM7	TCCCCACTTGGTGGCGCTGT	chrX:20185572-20185850	235	20	-	17.3646
REN_20	GTCCCCACTTGGTGGCGCTG	chrX:20185572-20185850	236	20	-	5.27184
MIT_LM2	TGGCCAGCAGGTGGCAGGA	chrX:20335585-20336169	341	19	-	24.0346
MIT_LM23	TGGCCAGCAGGTGGCAGGAG	chrX:20335585-20336169	340	20	-	14.3271
MIT_LM7	TGGCCAGCAGGTGGCAGGAG	chrX:20335585-20336169	340	20	-	16.7991
REN_20	GTGGCCAGCAGGTGGCAGGA	chrX:20335585-20336169	341	20	-	25.4158
MIT_LM2	ACACCAGTAGAGGGCATCA	chrX:20389159-20389447	155	19	-	17.837
MIT_LM23	GGAAGAGCAGCTGGTGCTCT	chrX:20389159-20389447	74	20	-	8.01969
MIT_LM7	GGAAGAGCAGCTGGTGCTCT	chrX:20389159-20389447	74	20	-	10.4493
REN_20	GCAACCACATGGTGGCTCAC	chrX:20389159-20389447	117	20	+	8.21206
MIT_LM2	TAACCACAAGGGGACAGCA	chrX:20404217-20404444	38	19	-	17.7131
MIT_LM23	TAACCACAAGGGGACAGCAA	chrX:20404217-20404444	37	20	-	5.1971
MIT_LM7	TAACCACAAGGGGACAGCAA	chrX:20404217-20404444	37	20	-	3.2016
REN_20	GTAACCACAAGGGGACAGCA	chrX:20404217-20404444	38	20	-	12.2581
MIT_LM2	CAGCCTGATGATGGCAAAT	chrX:20561776-20562059	44	19	+	4.37983
MIT_LM23	CTGGCAGAAGATGTTATTCA	chrX:20561776-20562059	219	20	+	-0.764855
MIT_LM7	CTGGCAGAAGATGTTATTCA	chrX:20561776-20562059	219	20	+	4.32117
REN_20	TCAGCCTGATGATGGCAAAT	chrX:20561776-20562059	43	20	+	-4.17067
MIT_LM2	TGCCCAGTAGGTGGCACCA	chrX:20587872-20588328	326	19	-	23.1933
MIT_LM23	TGCCCAGTAGGTGGCACCAA	chrX:20587872-20588328	325	20	-	16.4637
MIT_LM7	TGCCCAGTAGGTGGCACCAA	chrX:20587872-20588328	325	20	-	17.6805
REN_20	TTGCCCAGTAGGTGGCACCA	chrX:20587872-20588328	326	20	-	14.7983
MIT_LM2	AGGCCAGCAGAGGGTGCCA	chrX:20770889-20771656	279	19	-	12.8434
MIT_LM23	AGGCCAGCAGAGGGTGCCAA	chrX:20770889-20771656	278	20	-	16.1346
MIT_LM7	AGGCCAGCAGAGGGTGCCAA	chrX:20770889-20771656	278	20	-	18.2606
REN_20	GAGGCCAGCAGAGGGTGCCA	chrX:20770889-20771656	279	20	-	17.1798
MIT_LM2	GCGCCAGAAGAGGGCAACG	chrX:20793278-20793580	155	19	-	17.6886
MIT_LM23	ATCTCACCAGCTGGTGAAGT	chrX:20793278-20793580	61	20	-	6.43872
MIT_LM7	GCGCCAGAAGAGGGCAACGG	chrX:20793278-20793580	154	20	-	13.8768
REN_20	AGCGCCAGAAGAGGGCAACG	chrX:20793278-20793580	155	20	-	13.3855
MIT_LM2	TTGCCACTAGGGGTCACAC	chrX:20945898-20946589	325	19	-	19.3004
MIT_LM23	TTGCCACTAGGGGTCACACT	chrX:20945898-20946589	324	20	-	12.9051
MIT_LM7	TTGCCACTAGGGGTCACACT	chrX:20945898-20946589	324	20	-	13.9374
REN_20	TTTGCCACTAGGGGTCACAC	chrX:20945898-20946589	325	20	-	12.3598
MIT_LM2	CTACCACCAGAGGGCAGCA	chrX:21293458-21294078	395	19	+	25.7427
MIT_LM23	CTACCACCAGAGGGCAGCAG	chrX:21293458-21294078	395	20	+	11.5901
MIT_LM7	CTACCACCAGAGGGCAGCAG	chrX:21293458-21294078	395	20	+	14.604
REN_20	CCTACCACCAGAGGGCAGCA	chrX:21293458-21294078	394	20	+	23.9635
MIT_LM2	CTGTCAGAAGGTGGGGCTG	chrX:21295338-21295758	321	19	+	5.00482
MIT_LM23	CTGTCAGAAGGTGGGGCTGT	chrX:21295338-21295758	321	20	+	14.9785
MIT_LM7	CTGTCAGAAGGTGGGGCTGT	chrX:21295338-21295758	321	20	+	18.8141
REN_20	TCTGTCAGAAGGTGGGGCTG	chrX:21295338-21295758	320	20	+	2.62399
MIT_LM2	TTGCCACTAGAGGACAGCA	chrX:21350296-21351014	400	19	-	20.1592
MIT_LM23	TTGCCACTAGAGGACAGCAC	chrX:21350296-21351014	399	20	-	3.9064
MIT_LM7	TTGCCACTAGAGGACAGCAC	chrX:21350296-21351014	399	20	-	6.93777
REN_20	ATTGCCACTAGAGGACAGCA	chrX:21350296-21351014	400	20	-	12.7742
MIT_LM2	ACACCAGAAGAGGGCAACA	chrX:21352312-21352771	242	19	-	17.6746
MIT_LM23	ACACCAGAAGAGGGCAACAC	chrX:21352312-21352771	241	20	-	2.15696
MIT_LM7	ACACCAGAAGAGGGCAACAC	chrX:21352312-21352771	241	20	-	10.9517
REN_20	GACACCAGAAGAGGGCAACA	chrX:21352312-21352771	242	20	-	4.57656
MIT_LM2	TGAACACTAGAGGGAGATC	chrX:21385087-21385850	323	19	+	7.70414
MIT_LM23	TGAACACTAGAGGGAGATCA	chrX:21385087-21385850	323	20	+	10.2526
MIT_LM7	TGAACACTAGAGGGAGATCA	chrX:21385087-21385850	323	20	+	10.6889
REN_20	TTGAACACTAGAGGGAGATC	chrX:21385087-21385850	322	20	+	1.96121
MIT_LM2	TCACCAGAAGAGGGCACTA	chrX:21424686-21425230	304	19	+	22.1052
MIT_LM23	TCACCAGAAGAGGGCACTAG	chrX:21424686-21425230	304	20	+	11.8317
MIT_LM7	TCACCAGAAGAGGGCACTAG	chrX:21424686-21425230	304	20	+	19.1096
REN_20	GTCACCAGAAGAGGGCACTA	chrX:21424686-21425230	303	20	+	21.3924
MIT_LM2	AGGTCAGAAGAGGGCACCA	chrX:21481480-21481869	181	19	-	18.1192
MIT_LM23	AGGTCAGAAGAGGGCACCAG	chrX:21481480-21481869	180	20	-	2.59634
MIT_LM7	AGGTCAGAAGAGGGCACCAG	chrX:21481480-21481869	180	20	-	12.4918
REN_20	GAGGTCAGAAGAGGGCACCA	chrX:21481480-21481869	181	20	-	6.6068
MIT_LM2	TTGCCACCAGGTGGGAGGC	chrX:21828914-21829492	242	19	-	15.0394
MIT_LM23	TTGCCACCAGGTGGGAGGCT	chrX:21828914-21829492	241	20	-	13.8728
MIT_LM7	TTGCCACCAGGTGGGAGGCT	chrX:21828914-21829492	241	20	-	13.1748
REN_20	GTTGCCACCAGGTGGGAGGC	chrX:21828914-21829492	242	20	-	14.5602
MIT_LM2	AGGCCACTAGGTGGCGTAC	chrX:22249052-22249366	163	19	-	13.637
MIT_LM23	AGGCCACTAGGTGGCGTACG	chrX:22249052-22249366	162	20	-	14.3651
MIT_LM7	AGGCCACTAGGTGGCGTACG	chrX:22249052-22249366	162	20	-	11.6665
REN_20	CAGGCCACTAGGTGGCGTAC	chrX:22249052-22249366	163	20	-	6.58719
MIT_LM2	TGGCCAGAAGAGGGCACCA	chrX:23328043-23328617	261	19	+	24.1067
MIT_LM23	TGGCCAGAAGAGGGCACCAG	chrX:23328043-23328617	261	20	+	11.56
MIT_LM7	TGGCCAGAAGAGGGCACCAG	chrX:23328043-23328617	261	20	+	17.5769
REN_20	GTGGCCAGAAGAGGGCACCA	chrX:23328043-23328617	260	20	+	25.2327
MIT_LM2	AAGCCAGAAGAGGGCATCA	chrX:23350146-23350375	121	19	-	17.5928
MIT_LM23	TGATCAGAAGAGAGTGGTAG	chrX:23350146-23350375	190	20	-	-0.425351
MIT_LM7	AAGCCAGAAGAGGGCATCAG	chrX:23350146-23350375	120	20	-	9.29256
REN_20	GAAGCCAGAAGAGGGCATCA	chrX:23350146-23350375	121	20	-	5.72876
MIT_LM2	GAACCTACAGGAGGCGCTA	chrX:23360309-23360729	9	19	+	2.0381
MIT_LM23	GAACCTACAGGAGGCGCTAG	chrX:23360309-23360729	9	20	+	9.10932
MIT_LM7	GAACCTACAGGAGGCGCTAG	chrX:23360309-23360729	9	20	+	6.92442
REN_20	TGAACCTACAGGAGGCGCTA	chrX:23360309-23360729	8	20	+	8.82493
MIT_LM2	TTACCACAAGGGGGTGCTC	chrX:23565516-23566188	252	19	-	12.1813
MIT_LM23	TTACCACAAGGGGGTGCTCT	chrX:23565516-23566188	251	20	-	23.7476
MIT_LM7	TTACCACAAGGGGGTGCTCT	chrX:23565516-23566188	251	20	-	19.087
REN_20	ATTACCACAAGGGGGTGCTC	chrX:23565516-23566188	252	20	-	19.0306
MIT_LM2	GGACCACTAGATGGAGCCA	chrX:23813094-23813850	376	19	+	14.0189
MIT_LM23	GGACCACTAGATGGAGCCAT	chrX:23813094-23813850	376	20	+	20.8609
MIT_LM7	GGACCACTAGATGGAGCCAT	chrX:23813094-23813850	376	20	+	17.249
REN_20	GGGACCACTAGATGGAGCCA	chrX:23813094-23813850	375	20	+	20.6534
MIT_LM2	CTACCACCAGAGGGCAGCA	chrX:35517741-35517984	171	19	+	25.7427
MIT_LM23	CTACCACCAGAGGGCAGCAG	chrX:35517741-35517984	171	20	+	11.5901
MIT_LM7	CTACCACCAGAGGGCAGCAG	chrX:35517741-35517984	171	20	+	14.604
REN_20	CCTACCACCAGAGGGCAGCA	chrX:35517741-35517984	170	20	+	23.9635
MIT_LM2	TGACCACCAGAGGGCAGCA	chrX:35813196-35813829	185	19	-	27.4557
MIT_LM23	TGACCACCAGAGGGCAGCAG	chrX:35813196-35813829	184	20	-	13.4935
MIT_LM7	TGACCACCAGAGGGCAGCAG	chrX:35813196-35813829	184	20	-	15.6111
REN_20	GTGACCACCAGAGGGCAGCA	chrX:35813196-35813829	185	20	-	26.3063
MIT_LM2	GGGCCACTAGATGGAGCCA	chrX:35834431-35834832	172	19	+	14.4877
MIT_LM23	GGGCCACTAGATGGAGCCAT	chrX:35834431-35834832	172	20	+	20.1538
MIT_LM7	GGGCCACTAGATGGAGCCAT	chrX:35834431-35834832	172	20	+	17.8205
REN_20	GGGGCCACTAGATGGAGCCA	chrX:35834431-35834832	171	20	+	22.1138
MIT_LM2	TGGCCACCAGAGGGCGTAT	chrX:35996862-35997697	289	19	-	12.9355
MIT_LM23	TGGCCACCAGAGGGCGTATG	chrX:35996862-35997697	288	20	-	12.164
MIT_LM7	TGGCCACCAGAGGGCGTATG	chrX:35996862-35997697	288	20	-	11.7595
REN_20	ATGGCCACCAGAGGGCGTAT	chrX:35996862-35997697	289	20	-	14.9987
MIT_LM2	TGGCCACTAGGGGCAATAT	chrX:36150165-36150636	121	19	+	3.05425
MIT_LM23	TGGCCACTAGGGGCAATATA	chrX:36150165-36150636	121	20	+	1.25119
MIT_LM7	TGGCCACTAGGGGCAATATA	chrX:36150165-36150636	121	20	+	-1.91476
REN_20	ATGGCCACTAGGGGCAATAT	chrX:36150165-36150636	120	20	+	-0.598917
MIT_LM2	CAGCCCCCAGGTGGCAGTA	chrX:36183718-36184192	114	19	-	19.0707
MIT_LM23	CAGCCCCCAGGTGGCAGTAG	chrX:36183718-36184192	113	20	-	11.879
MIT_LM7	CAGCCCCCAGGTGGCAGTAG	chrX:36183718-36184192	113	20	-	10.4993
REN_20	GCAGCCCCCAGGTGGCAGTA	chrX:36183718-36184192	114	20	-	15.3556
MIT_LM2	CGGCCAGAAGAGGGCAACC	chrX:36189075-36189697	161	19	+	19.376
MIT_LM23	CAACCACATGGTGGCTCACA	chrX:36189075-36189697	587	20	+	6.58126
MIT_LM7	CGGCCAGAAGAGGGCAACCG	chrX:36189075-36189697	161	20	+	13.8066
REN_20	TCGGCCAGAAGAGGGCAACC	chrX:36189075-36189697	160	20	+	15.646
MIT_LM2	GTTCCACTAGGGGGAGAGA	chrX:36209603-36209984	134	19	+	6.91903
MIT_LM23	GTTCCACTAGGGGGAGAGAA	chrX:36209603-36209984	134	20	+	8.83942
MIT_LM7	GTTCCACTAGGGGGAGAGAA	chrX:36209603-36209984	134	20	+	5.744
REN_20	GGTTCCACTAGGGGGAGAGA	chrX:36209603-36209984	133	20	+	1.57967
MIT_LM2	AGGCCAGAAGAGGGCGCCA	chrX:36221355-36221594	190	19	+	18.0103
MIT_LM23	AGGCCAGAAGAGGGCGCCAG	chrX:36221355-36221594	190	20	+	11.9293
MIT_LM7	AGGCCAGAAGAGGGCGCCAG	chrX:36221355-36221594	190	20	+	17.6557
REN_20	GAGGCCAGAAGAGGGCGCCA	chrX:36221355-36221594	189	20	+	17.7105
MIT_LM2	AGGCCAGAAGAGGGCACCA	chrX:36225623-36227199	1147	19	+	22.1558
MIT_LM23	GCTCCACCAGAGGGCGCTCA	chrX:36225623-36227199	334	20	+	17.1257
MIT_LM7	GCTCCACCAGAGGGCGCTCA	chrX:36225623-36227199	334	20	+	21.012
REN_20	GGCTCCACCAGAGGGCGCTC	chrX:36225623-36227199	333	20	+	16.9725
MIT_LM2	GGCCCAGTAGAGGGAGCTC	chrX:36352470-36352881	174	19	-	9.18417
MIT_LM23	GGCCCAGTAGAGGGAGCTCC	chrX:36352470-36352881	173	20	-	10.0639
MIT_LM7	GGCCCAGTAGAGGGAGCTCC	chrX:36352470-36352881	173	20	-	18.6675
REN_20	GGGCCCAGTAGAGGGAGCTC	chrX:36352470-36352881	174	20	-	13.0758
MIT_LM2	TGGCCACTAGATGGAGAAC	chrX:36393268-36393828	199	19	-	10.3016
MIT_LM23	TGGCCACTAGATGGAGAACT	chrX:36393268-36393828	198	20	-	15.9212
MIT_LM7	TGGCCACTAGATGGAGAACT	chrX:36393268-36393828	198	20	-	14.6929
REN_20	ATGGCCACTAGATGGAGAAC	chrX:36393268-36393828	199	20	-	11.7121
MIT_LM2	TTGCCAGTAGAGGGCAGCA	chrX:36455667-36456707	564	19	+	25.9088
MIT_LM23	TTGCCAGTAGAGGGCAGCAG	chrX:36455667-36456707	564	20	+	7.29851
MIT_LM7	TTGCCAGTAGAGGGCAGCAG	chrX:36455667-36456707	564	20	+	15.5051
REN_20	TTTGCCAGTAGAGGGCAGCA	chrX:36455667-36456707	563	20	+	22.535
MIT_LM2	GACCCTCTAGAGAGTACCA	chrX:36487779-36488651	670	19	-	3.06515
MIT_LM23	CTAGCACTCAATGGTACAAT	chrX:36487779-36488651	427	20	-	-3.60132
MIT_LM7	TACTCTCTAGAGGGTCCTCC	chrX:36487779-36488651	673	20	+	4.21442
REN_20	GGAGAGGCGAGGGGGAGGGG	chrX:36487779-36488651	792	20	-	-2.19128
MIT_LM2	TCACCACAAGGTGTCACTG	chrX:36489541-36490045	145	19	+	19.7535
MIT_LM23	TCACCACAAGGTGTCACTGT	chrX:36489541-36490045	145	20	+	19.2305
[truncated: 1,507 more rows]

## Sheet: Table S2
Table S2. Information on putative escape domains on the mouse X chromosome
Escape domain	Left end location	Right end location	Size (kb)	Genes inside escape domain	Xi TAD size and location_Patski	Xa TAD size and location_Patski	Xi TAD size and location_brain	Xa TAD size and location_brain
Shroom4	6323862	6523519	200kb	Shroom4	560kb; chrX:6120001-6680000	480kb; chrX:6160001-6640000	440kb; chrX:6160001-6600000	440kb; chrX:6160001-6600000
Ddx3x	13224666	13692345	468kb	2010308F09Rik, Ddx3x, Nyx, Gpr34	480kb; chrX:13280001-13760000	560kb; chrX:13200001-13760000	560kb; chrX:13200001-13760000	600kb; chrX:13200001-13800000
Kdm6a	17611190	18442565	831kb	Dusp21, Kdm6a	1000kb; chrX:17440001-18440000	240kb; chrX:18120001-18360000	280kb; chrX:18160001-18440000	240kb; chrX:18120001-18360000
Eif2s3x	94185033	94213823	29kb	Eif2s3x	640kb; chrX:93560001-94200000	360kb; chrX:93880001-94240000	160kb; chrX:94080001-94240000	160kb; chrX:94080001-94240000
Xist	103469060	103624954	156kb	Xist, Jpx, Ftx	240kb; chrX:103320001-103560000	240kb; chrX:103320001-103560000	240kb; chrX:103320001-103560000	240kb; chrX:103320001-103560000
Pbdc1	105036482	105107212	71kb	5530601H04Rik, Pbdc1	480kb; chrX:105040001-105520000	440kb; chrX:105080001-105520000	480kb; chrX:104640001-105120000	800kb; chrX:105080001-105880000
Kdm5c	152186823	152324092	137kb	Kdm5c	280kb; chrX:152040001-152320000	480kb; chrX:151880001-152360000	640kb; chrX:151640001-152280000	480kb; chrX:151880001-152360000
Car5b	163981388	164066768	85kb	Car5b	680kb; chrX:163520001-164200000	320kb; chrX:163760001-164080000	480kb; chrX:163600001-164080000	520kb; chrX:163520001-164040000
The locations of left and right ends of putative escape domains are based on the positions of the first forward CTCF Xi-peak and the last reverse CTCF Xi-peak inside each domain which is flanked by the promoter of adjacent genes subjected to XCI. Only UCSC validated genes inside escape domains are listed with red color indicating escapees and gray color indicating genes that not expressed or not …

## Sheet: Table S3
Table S3. Information on allelic sgRNAs for CRISP/Cas9 editing and derived deletions and inversions
sgRNA information
sgRNA_ID	Sequence	Genomic location (mm10)
SgRNA-1_BL6	TGCTCCCTCCCATCGAGTGGTGG	chrX:164,065,488-164,065,510
SgRNA-2_BL6	GCAGTCACTTAATATGCCAGAGG	chrX:164,067,362-164,067,384
SgRNA-1_spretus	TGCTCCCatCCAcCcAGTGGTGG	chrX:164,065,488-164,065,510
SgRNA-2_spretus*	GCAGTCACTTAATATGCCAGAGG	chrX:164,067,362-164,067,384
Information of clones with allelic deletion or inversion of the Car5b CTCF-binding region
ID	Clone_name	Joint ends	Note
Xi-Del1	Xi-Del-c11.8	chrX: 164,065,504 / 164,067,367	A 1863bp deletion on the Xi with an insertion of 62bp between two joint ends derived from WT cells
Xi-Del2	Xi-Del-CA5	chrX: 164,065,504 / 164,067,368	A 1864bp deletion on the Xi derived from WT cells
Xi-Del3	Xi-Dh-b6	chrX: 164,065,504 / 164,067,368	A 1864bp deletion on the Xi derived from the line with the Xi-specific hinge deletion
Xa-Del1	Xa-Del-b1	chrX: 164,065,594 / 164,067,368	A 1773bp deletion on the Xa derived from WT cells
Xa-Del2	Xa-Dh-a10	chrX: 164,065,594 / 164,067,368	A 1773bp deletion on the Xa derived from the line with the Xi-specific hinge deletion
Xa-Del3	Xa-Dh-b3	chrX: 164,065,594 / 164,067,368	A 1773bp deletion on the Xa derived from the line with the Xi-specific hinge deletion
Xi-Inv1	Xi-Inv-CA12	chrX: 164,065,504 (+) / 164,067,367 (-); 164,065,505 (-) / 164,067,368 (+)	A 1861bp inversion on the Xi derived from WT cells
Xi-Inv2	Xi-Inv-CA40	chrX: 164,065,504 (+) / 164,067,367 (-); 164,065,505 (-) / 164,067,368 (+)	A 1861bp inversion on the Xi derived from WT cells
Xa-Inv1	Xa-Inv-a4	chrX: undetermined; 164,065,505 (-) / 164,067,368 (+)	An inversion of ~1860bp on the Xa derived from WT cells. The size is estimated since the right joint ends are the same as in the Xi inversions. Note that the left joint ends are undetermined because the Car5b-F2 primer is BL6-specific and thus no Car5b F1/F2 product was obtained from the spretus Xa inversion
Allelic sgRNAs designed by CHOPCHOP were selected to include BL6 or spretus SNPs if available. The BL6 SNPs are listed as captalized blue letters and the spretus SNPs as small blue letters. The PAM site is in red. *Note that for editing of the site 2 of the spretus allele, sgRNA-2_BL6 was still used since it can bind to both alleles even though it carries one BL6 SNP at its 5' end. The deletions …

## Sheet: Table S4
Table S4. Xi and Xa expression levels of eight escape genes in WT, Del-Firre and Del-Firre+tg
Gene	Location			Xi-TPM						Xa-TPM
				WT_rep1	WT_rep2	Del-Firre_rep1	Del-Firre_rep2	Del-Firre+tg_rep1	Del-Firre+tg_rep2	WT_rep1	WT_rep2	Del-Firre_rep1	Del-Firre_rep2	Del-Firre+tg_rep1	Del-Firre+tg_rep2
Shroom4	chrX	6400144	6633717	29.8323	27.8352	16.6308	8.33742	33.4576	20.0578	26.7272	29.054	20.3319	12.9409	35.4726	23.1646
Ddx3x	chrX	13281021	13293983	139.655	132.911	98.6454	119.993	86.0864	82.8349	268.763	250.213	193.744	248.485	201.611	209.48
Kdm6a	chrX	18162666	18279358	16.299	16.2915	12.4474	11.7706	11.6103	11.2712	24.8759	21.5091	17.2336	13.4168	19.8859	20.4362
Eif2s3x	chrX	94188708	94212651	72.4935	67.8067	97.2619	104.384	91.8205	96.7238	99.7863	97.0775	101.179	118.368	108.485	113.927
Xist	chrX	103460372	103483233	160.147	148.046	177.189	122.148	182.672	183.917	0.301263	0.302818	0.171139	0.114318	0.224486	0.312356
Pbdc1	chrX	105079755	105117090	15.1239	14.6487	29.5766	39.5568	21.4271	19.014	18.1098	16.7642	16.3289	22.8376	25.6771	20.1484
Kdm5c	chrX	152233226	152279099	17.3909	18.5333	20.6246	16.3048	17.5371	17.3832	32.4582	32.2178	29.9251	26.6517	30.0977	29.4782
Car5b	chrX	163976821	164028010	15.7032	13.8292	35.7059	39.2247	8.88694	12.3406	48.5377	46.218	36.7916	28.4941	29.9089	35.4559
Xa and Xi expression levels (Xa- and Xi-TPM) were derived from previously reprted RNA-seq data [43]. These TPM values were used to calculate escape ratios as reported in Fig. 6B, D, which could be slightly different from the Xi-specific changes found between WT and mutant samples by DESeq2 and reported in Fig. 6C. Note that both Xa and Xi expression levels of Shroom4 (highlighted in red) are decr…

## Sheet: Table S5
Table S5. Information on primers used
Primer names	Sequence	Note
Car5b_F1	GGAGGGAGTGATATCATCAGGA	Primers used for testing CRISPR/cas editing of the right CTCF site upstream of Car5b. Note that Car5b-F2 is orginally designed as non-allelic (i.e., not covering any SNPs) but Sanger sequencing of PCR product from Patski cells showed 6nt missing at the 3'end of this primer region in the spretus allele. Thus Car5b-F2 is B6-specific.
Car5b_R1	GGAGACAAAGGCTAGAACATGG
Car5b_F2	AGCCAGCTGGTTTTGTTTTAAG
Car5b_R2	CCATTTCTTCAAGTGGTAAGCC
B6-F	AGGTGGGGGTGGGGACAAGT	B6- or sp-specific primer pairs flanking the right CTCF site upstream of Car5b (region P4). These primers were used to confirm deletions and inversions as well as testing allelic ChIP and 3C.
B6-R	TCCCCCTGTATTGCAGCATTCCT
sp-F	AGGTGGGGGTGGGGACAAGa
sp-R	TCCCCCTGTATTGCAGCATTCcc
B6-F1	GTCAACTTCCTCATTCCCAAG	B6- or sp-specific primer pairs flanking the CTCF site P1 at Car5b (region P1). These primers are used for testing allelic nascent transcripts of Car5b and for allelic ChIP and 3C.
B6-R1	GTAAGCCAGAGGGTCAGTGG
sp-F1	GTCAACTTCCTCATTCCCAca
sp-R1	GTAAGCCAGAGGGTCAGTGa
BS-F2	CCTCATGCCAGAAGAGGGTG	B6- or sp-specific primer pairs flanking the CTCF site P2 at Car5b (region P2). Note that BS-F2 is not allelic.These primers are used to test allelic nascent transcripts of Car5b.
B6-R2	GGCAAGATCTGGTAGTCATTTGTAC
sp-R2	GGCAAGATCTGGTAGTCATTTGTtt
BS-Fe	GTAGGATGCCACACCCAACA	B6- or sp-specific primer pairs flanking the enhancer of Car5b. Note that BS-Fe is not allelic.These primers are also used to test allelic nascent transcripts of Car5b and allelic ChIP and 3C.
B6-Re	TCTCTACCTTGGCACCGGCA
sp-Re	TCTCTACCTTGGCACtGGCg
B6-R	TCCCCCTGTATTGCAGCATTCCT	Primers used for 3C-PCR to test B6-specific chromatin contacts between P4 and P1 (B6-R/B6-r1), and between P4 and P2 (B6-R/B6-R2).
B6-r1	AGGGAGATTGGTGGTAAGCT
B6-R2	GGCAAGATCTGGTAGTCATTTGTAC
Car5b-cDNA_F	CGAGCCTTACCTCCACTCTG	Car5b cDNA primers flanking the B6-specific ApaI site as well as introns are exon-specific. F/R1 is used for PCR in ApaI digestion based assays in Patski WT and edited cells, while F/R2 for PCR in ApaI digestion based assays in mouse tissues to avoid any contamination from Patski.
Car5b-cDNA_R1	ATCACAGCCAAGCCATTTTC		unclear!
Car5b-cDNA_R2	CATTTACTGTCCACGGTGTG
Car5b-gDNA_F	GATCTCCAGGACAGCCAAAG	Car5b gDNA primers flanking the B6-specific ApaI site
Car5b-gDNA_R	ACTTTGTTCCCCACAATGGA
Siah1b-cDNA_F	GGACTGAAGCTGCTGGAAAC	Siah1b cDNA primers flanking the B6-specific BsrI site
Siah1b-cDNA_R	ATGTAAGTTTGGGGCGACAG
Siah1b-gDNA_F	ATGTAAGTTTGGGGCGACAG	Siah1b gDNA primers flanking the B6-specific BsrI site
Siah1b-gDNA_R	AAGGCCATCAGACTTGGAGA
The BL6 SNPs are listed as captalized blue letters and the spretus SNPs as small blue letters. Note that allelic pairs of primers for allelic RT-PCR, allelic ChIP and allelic 3C produce PCR amplicons with a size from 200bp to >1kb and have not been optimized for quantitative PCR. B6: BL6; sp: spretus; BS: B6&sp.
